# Supplementary material for: Transcriptional Response of Rice Mesocotyl Elongation to Sowing Depth and Identification of Key Regulatory Factors
Source: Genes (Basel). 2026 Mar 27;17(4):382. doi: 10.3390/genes17040382 (PMC13116642; doi:10.3390/genes17040382)
Supplement: Supplementary file 1 [file genes-17-00382-s001.zip › Supplementary tables.xlsx]

## Sheet: Sheet1
Transcriptional Response of Rice Mesocotyl Elongation to Sowing Depth and Identification of Key Regulatory Factors Ya Wang†, Dong Liu†, Mengjuan Ma, Ming Li, Jing Fu, Fengjiang Yu, Qiulin Li, Yuetao Wang, Fuhua Wang, Liyu Huang, Haiqing Yin* Supplementary Tables Table S1. Quality and map of transcriptome sequencing data Table S2. Raw counts of nine samples Table S3. Differential expression genes …

## Sheet: Table S1
Table S1. Quality and map of transcriptome sequencing data
Sample_ID	Total_Reads	Clean_Reads	Mapped_Reads	Map_Rate (%)	Q30	GC (%)
W3_1	47309288	23654644	45021284	95.16	0.948	51.83
W3_2	43019422	21509711	40989374	95.28	0.9389	51.54
W3_3	46116960	23058480	44024091	95.46	0.9422	51.22
W5_1	51227834	25613917	48542071	94.76	0.9378	51.96
W5_2	47667490	23833745	45379257	95.2	0.9487	51.35
W5_3	47200990	23600495	44771063	94.85	0.9393	50.54
W7_1	45834234	22917117	43455626	94.81	0.9437	51.05
W7_2	46347150	23173575	44188186	95.34	0.9437	51.77
W7_3	45244210	22622105	43066848	95.19	0.9409	51.45

## Sheet: Table S2
Table S2. Raw counts of nine samples
Gene_ID	W3_1	W3_2	W3_3	W5_1	W5_2	W5_3	W7_1	W7_2	W7_3
Os01g0183950	1	5	2	5	4	2	0	13	1
Os03g0102000	555	461	485	450	467	437	394	474	436
Oryza_sativa_newGene_1622	209	214	216	314	243	232	230	360	274
Os08g0552700	0	1	3	0	0	0	4	0	5
Os12g0235650	143	113	120	152	73	177	109	115	218
Os02g0556700	6831	6012	6601	6279	6295	6536	7412	7101	7234
Os11g0105800	342	272	340	305	397	373	362	301	312
Os02g0674750	0	0	1	1	0	1	1	1	0
Os10g0372100	111	117	112	143	177	147	171	147	164
Os08g0515900	31	75	38	35	42	34	16	51	25
Oryza_sativa_newGene_2586	8	8	12	17	18	12	6	11	6
Os02g0549900	75	65	73	42	74	72	65	60	68
Os02g0124550	0	0	0	0	0	0	0	0	0
Os03g0281201	215	221	165	290	240	123	146	165	145
Os12g0146275	0	0	5	0	0	0	0	0	3
Os09g0341901	0	0	0	0	0	0	0	0	0
Os06g0208700	1021	964	920	844	995	1005	570	578	557
Os05g0184250	0	0	0	0	0	0	0	0	0
Os03g0596200	95	77	85	77	75	107	83	94	73
Os02g0523500	21630	20764	21302	22323	21587	21669	20576	19988	19978
Os10g0372800	171	202	158	244	220	259	211	214	320
Os12g0131150	192	189	212	163	183	196	169	167	182
Oryza_sativa_newGene_3603	113	101	89	175	181	137	171	220	160
Os08g0156600	646	593	544	918	891	986	950	930	933
Os03g0289300	27	27	21	37	28	22	21	15	13
Os04g0584500	15	0	7	26	14	9	10	22	19
Os01g0644600	303	380	261	659	419	295	415	471	533
Os07g0655900	1122	961	1099	846	810	762	821	926	955
Os05g0577900	4	0	0	0	0	0	0	0	0
Os04g0160600	340	309	215	333	318	355	324	363	291
Os01g0327100	737	659	677	1416	1040	833	572	744	692
Os07g0421000	289	237	241	259	190	224	196	201	179
Os07g0632000	4	0	3	12	8	4	7	12	8
Os06g0700100	82	59	70	52	81	56	38	71	76
Os08g0162650	38	17	8	7	37	31	72	75	92
Os02g0260500	680	580	690	710	532	638	542	435	575
Os01g0518651	30	36	33	57	22	64	36	26	34
Os02g0277600	575	619	638	755	582	604	625	600	611
Oryza_sativa_newGene_3143	34	34	19	24	16	26	27	32	28
Os01g0857250	0	0	1	0	0	0	0	0	0
Os02g0755500	54	40	45	58	85	75	78	93	82
Os01g0750300	4024	3432	3723	3196	2968	2995	4546	4800	4373
Os03g0852400	185	193	144	294	221	165	268	328	270
Os10g0129200	18	5	6	5	5	6	2	7	7
Os11g0556733	0	0	0	0	0	0	0	0	0
Os06g0273500	364	321	304	253	207	215	151	180	260
Os11g0560900	0	0	0	0	0	0	0	0	0
Os03g0689400	199	224	260	190	179	243	177	156	202
Os03g0756800	3890	3645	3696	3679	2934	2359	2824	3320	3146
Oryza_sativa_newGene_2916	9	18	14	28	15	7	11	32	3
Os06g0173800	2	0	0	0	2	0	0	0	0
Os08g0542700	1211	1067	1270	1313	1209	1188	1103	1075	1151
Os07g0477000	426	432	358	377	297	322	313	250	265
Os04g0434500	72	73	69	95	62	52	67	80	83
Os12g0247700	445	353	466	8	0	0	25	16	32
Os01g0709400	678	671	740	831	745	710	704	709	670
Os05g0400600	898	905	872	824	815	713	664	716	701
Os04g0464966	718	620	646	954	885	879	871	948	936
Os05g0228400	761	832	890	1002	1007	1075	961	957	851
Os07g0131600	391	283	403	410	324	274	447	380	387
Os09g0485500	127	209	150	164	147	135	175	118	144
Os06g0336150	4	5	3	16	4	5	14	19	14
Os08g0382500	0	0	0	0	0	0	0	0	0
Os01g0775150	0	1	0	0	0	0	0	0	0
Os02g0116600	1685	1547	1894	1870	1971	2006	1776	1819	1643
Os09g0470701	51	42	22	39	40	32	41	64	63
Os11g0470550	7	5	8	8	7	9	5	8	13
Oryza_sativa_newGene_4704	0	0	0	0	5	0	0	0	0
Os07g0105600	492	399	507	253	271	180	251	312	275
Os08g0494375	56	62	59	69	55	64	60	47	60
Os06g0111600	900	847	952	848	830	968	955	835	781
Os05g0225800	0	0	0	0	0	0	0	0	0
Os07g0467900	232	183	223	214	180	188	165	163	147
Os02g0288722	0	0	0	0	0	0	0	0	0
Os05g0439200	110	91	98	243	67	58	59	124	132
Os07g0271000	187	183	251	378	415	348	300	284	267
Os12g0548100	955	915	938	733	758	756	579	674	597
Os05g0147300	47	27	48	69	79	52	59	59	65
Os07g0604100	0	0	0	0	0	0	0	0	0
Os01g0894500	1556	1393	1453	1401	1420	1370	1258	1283	1276
Os01g0929800	79	69	74	79	86	92	91	74	90
Os02g0164300	1250	1189	1399	1395	1472	1265	1521	1562	1639
Os04g0505500	0	54	23	0	74	44	0	69	19
Os04g0309600	363	373	431	443	411	450	383	486	361
Os08g0332600	126	97	134	166	135	149	188	112	113
Os01g0963300	739	745	853	859	788	823	769	911	924
Os10g0388200	921	903	1011	1025	969	1094	1101	858	812
Os04g0653600	1090	894	939	859	836	707	495	595	521
Os09g0314900	0	0	0	0	0	0	0	0	0
Os08g0121950	4	0	0	0	0	0	0	0	0
Os03g0697466	0	3	0	2	0	2	12	6	11
Os01g0908200	2567	2505	2077	3826	2554	1893	2832	3366	3433
Os05g0358000	2571	2335	2405	2536	2451	2369	2476	2514	2261
Os11g0655900	358	287	243	607	416	301	262	462	361
Oryza_sativa_newGene_4202	8	4	3	6	13	5	8	7	4
Os07g0225300	3019	3048	2268	2359	1618	1106	1348	1652	1522
Os03g0285300	182	145	231	192	174	127	210	191	167
Os07g0573000	94	66	89	61	83	40	54	33	35
Os09g0293500	591	523	514	655	672	675	548	609	548
Os06g0722600	438	569	385	452	491	496	465	443	478
Os12g0590700	0	0	0	0	0	0	0	0	0
Os03g0850200	37	36	18	49	15	15	14	23	20
Oryza_sativa_newGene_373	0	8	4	13	12	0	10	0	4
Os05g0579200	15	19	16	9	8	7	15	10	6
Os11g0152600	61	76	109	90	94	96	114	101	92
Os02g0700300	163	149	166	303	214	275	203	197	201
Os06g0190550	0	0	0	0	0	0	0	0	0
Os05g0382900	972	814	792	1188	1067	898	1202	1332	1309
Os08g0501700	276	252	255	267	277	303	559	537	495
Os06g0281800	2	0	0	0	0	0	6	0	0
Os08g0143700	303	360	315	359	288	355	347	313	370
Os06g0614300	1460	1485	1490	1460	1599	1657	1405	1474	1436
Os01g0144200	347	308	305	445	420	348	501	422	470
Os04g0162600	2	2	1	0	0	4	0	0	0
Os07g0507300	2376	2235	2529	2184	2145	2256	2265	1889	2185
Os10g0145100	184	189	172	171	182	165	195	164	146
Os05g0431700	918	743	761	749	701	604	576	559	699
Os07g0543700	5221	5145	4140	6373	4462	3539	4300	5379	4982
Os01g0815700	2485	2465	2315	2380	2135	2688	2264	2274	2251
Os12g0580700	382	376	325	395	486	434	374	433	315
Oryza_sativa_newGene_1369	0	0	0	6	0	0	0	0	0
Os01g0234001	2	1	0	0	1	1	4	3	0
Os03g0692400	2044	2031	2057	1973	1907	2035	2351	2531	2360
Os07g0654900	54	66	46	85	68	96	53	77	66
Os02g0111500	78	57	44	36	53	51	65	65	78
Os06g0682633	610	701	669	698	690	700	624	619	621
Os10g0416500	9308	7481	7712	15790	13549	10377	7564	8709	8116
Os01g0848200	2934	2829	2816	2597	2555	2427	2800	2774	2650
Os06g0149166	419	443	443	323	360	346	363	409	361
Os02g0814300	34	12	15	36	15	28	23	11	12
Os08g0430050	1	4	0	4	5	2	4	2	1
Os05g0476100	864	703	830	883	800	920	783	738	764
Os03g0195400	87	90	66	114	120	172	125	137	116
Os04g0116900	87	79	73	108	91	49	97	103	111
Os06g0133100	2	0	0	0	0	0	0	0	0
Os03g0112950	0	0	0	0	0	0	0	0	0
Os02g0145200	9	0	6	0	8	2	6	18	11
Os02g0629332	16	13	13	15	30	13	15	18	25
Os07g0507500	8	11	10	28	15	8	13	16	14
Os11g0499600	1280	1080	1061	863	649	568	946	997	974
Os07g0255900	4	12	0	3	11	10	0	7	2
Os02g0577501	69	55	62	56	51	52	60	50	55
Os12g0292200	0	0	0	0	0	0	0	0	0
Os12g0632401	0	0	0	0	0	0	0	0	0
Os02g0818450	6	7	5	4	6	2	11	5	4
Os02g0826700	0	0	0	0	0	0	0	0	0
Os02g0678800	290	265	255	497	313	267	344	422	302
Os07g0565800	3551	3112	3054	3403	3065	2460	4372	4516	3988
Os01g0827700	47	33	32	64	76	41	55	75	72
Os02g0529450	9	12	16	9	9	13	8	8	7
Os03g0178500	144	178	194	234	142	91	137	204	183
Os10g0369000	3548	3602	3678	3746	3577	3764	3178	3136	3057
Os01g0263300	3557	2996	3101	5403	5511	5000	7088	8028	6778
Os01g0124100	870	864	817	1062	884	620	345	398	378
Oryza_sativa_newGene_64	56	27	26	33	33	22	11	30	38
Os01g0883600	0	0	0	0	0	0	0	0	0
Os05g0130200	412	294	366	791	650	698	631	603	598
Os02g0708000	341	169	251	295	213	226	110	245	159
Os06g0229300	2571	2469	2564	2532	2330	2580	2542	2251	2458
Os12g0219700	0	0	0	0	2	0	0	0	0
Os02g0618700	0	0	0	0	0	0	0	0	0
Os02g0663900	134	90	186	138	157	141	172	140	124
Os01g0687900	6	2	4	0	5	3	5	3	3
Os10g0469300	43	38	25	65	43	58	66	50	0
Os02g0803600	0	11	9	3	0	6	2	14	16
Os05g0209950	0	0	0	0	0	0	0	0	0
Os02g0226000	731	686	899	725	671	761	713	627	706
Os10g0478100	419	358	376	258	295	235	269	231	304
Os08g0288000	1659	1449	1531	1884	1894	2000	2018	1857	1966
Oryza_sativa_newGene_1255	1	0	0	0	0	0	0	3	4
Os03g0655400	3935	2816	3285	3500	3474	3817	3528	4101	3860
Os02g0709000	73	71	121	62	41	72	66	97	85
Os02g0556400	1352	1034	1314	1261	1105	1035	841	865	1022
Os08g0518150	2	2	1	1	1	1	0	1	1
Os06g0287500	563	550	662	778	695	718	724	642	603
Os02g0184100	4509	4198	4481	3494	3345	3296	3013	3654	2940
Os07g0633800	1005	821	1144	840	933	847	813	752	831
Os02g0609200	14	8	6	33	47	37	7	12	6
Os03g0658800	324	330	304	179	177	181	286	317	264
Os06g0320850	7	9	5	6	12	5	9	14	4
Os06g0589500	1444	1373	1465	1263	1209	1152	1498	1614	1540
Os05g0498633	0	1	2	1	2	3	2	1	1
Os12g0188700	941	701	845	379	441	408	484	519	373
Os04g0450250	16	22	13	31	16	8	10	16	7
Os03g0231000	223	181	197	208	143	124	122	121	105
Os12g0409900	3	8	5	15	3	0	7	12	8
Os01g0949500	1150	1229	1023	2486	1393	1018	1346	1602	1601
Os02g0175301	13	16	18	20	26	12	17	24	21
Os07g0277200	514	363	429	412	416	380	418	467	428
Os07g0285200	258	260	290	405	357	312	233	248	280
Os04g0463400	51	64	38	80	40	22	31	47	22
Os09g0565700	382	332	321	362	259	203	213	243	240
Os04g0514301	5	11	5	11	6	3	5	2	8
Os05g0489200	120	54	135	123	89	88	141	147	120
Os01g0125550	29	27	18	65	39	50	66	57	56
Oryza_sativa_newGene_226	18	11	9	19	18	29	24	21	32
Os01g0606133	127	149	151	211	147	132	66	91	138
Os02g0583900	737	548	734	820	784	762	889	799	793
Os03g0568850	0	0	0	0	0	0	0	0	0
Os03g0264700	691	631	687	654	635	658	704	720	613
Os06g0703000	0	2	6	4	5	9	0	0	4
Os01g0965101	0	0	0	0	0	0	0	0	1
Os04g0481800	2	15	6	17	4	14	2	9	0
Os09g0480300	512	510	441	483	435	490	489	495	475
Os01g0750000	819	887	897	750	868	821	1081	1055	981
Os03g0308700	58	67	47	46	26	18	26	57	24
Os03g0730301	0	0	0	0	0	0	0	0	0
Os01g0835500	3321	2656	2955	3463	3461	3314	3639	4068	3620
Os04g0651600	0	0	0	0	0	0	0	0	0
Oryza_sativa_newGene_1191	0	5	10	7	5	0	9	8	5
Os09g0424300	5061	4690	4997	4626	4855	4781	3655	3614	3514
Os04g0527500	156	172	209	181	171	157	173	188	189
Os12g0541700	1194	1241	1155	1612	1220	1048	1444	1445	1470
Os01g0372866	2	3	7	1	12	3	8	4	0
Os01g0651000	0	0	0	0	0	2	0	0	0
Os06g0314300	299	335	373	379	410	353	461	363	485
Oryza_sativa_newGene_1348	0	4	2	9	8	2	6	13	4
Os03g0190900	521	489	536	584	600	529	494	560	458
Os08g0457300	3	5	9	11	5	3	6	2	2
Os11g0436450	0	0	0	0	0	0	0	0	0
Oryza_sativa_newGene_3565	255	219	249	306	288	259	0	340	0
Os07g0462500	274	246	293	567	558	430	396	389	424
Os03g0430400	1856	1815	1926	1819	1923	1937	1867	1763	1699
Os04g0278900	620	613	497	597	460	485	467	541	496
Os05g0338933	55	49	31	68	55	29	39	45	49
Os07g0648100	137	141	167	210	202	212	239	196	203
Oryza_sativa_newGene_3094	76	50	48	42	55	45	36	54	14
Os09g0570850	18	15	6	4	4	7	0	6	12
Os05g0341600	567	571	612	846	748	796	742	694	759
Os03g0781600	5	3	7	0	2	6	0	0	4
Oryza_sativa_newGene_3335	178	188	208	285	272	311	39	22	46
Os05g0370700	48	53	65	97	54	70	34	37	30
Os02g0797300	0	0	0	0	0	0	0	0	0
Os07g0406350	21	27	45	26	32	24	29	21	14
Os07g0603700	7	8	6	0	0	10	4	0	4
Os03g0830900	2049	1777	1850	2799	2375	2482	2370	2345	2366
Os08g0421600	0	0	0	0	0	0	0	0	0
Os06g0183600	0	0	0	0	0	0	0	0	0
Os12g0206700	82	86	50	91	58	57	85	84	65
Os08g0439600	206	137	144	211	140	157	134	162	172
Os01g0923700	9021	8150	8815	9870	9505	9878	9813	9476	9342
Oryza_sativa_newGene_2976	1024	795	885	893	1033	887	1011	1031	979
Os04g0636000	270	229	223	231	291	242	191	205	183
Os02g0195500	3538	3081	3394	4418	4375	4469	4637	4732	4596
Oryza_sativa_newGene_2449	180	135	143	162	201	178	243	205	244
Os12g0267064	609	570	568	842	786	787	709	737	737
Os03g0650800	917	872	1016	1178	921	1074	1064	964	954
Os02g0206833	0	0	0	2	3	0	0	0	3
Os07g0500800	0	0	0	0	1	1	0	0	0
Os04g0272500	346	312	354	382	378	302	338	377	367
Os08g0188900	0	3	2	6	16	4	11	0	2
Os07g0617500	0	0	0	0	0	0	0	0	0
Os03g0733600	1199	1230	1241	1085	909	804	833	964	863
Os10g0101200	1544	1261	1255	1318	1440	1225	919	1047	880
Os06g0138400	8	3	3	10	7	0	9	0	2
Os06g0136650	0	0	0	0	0	0	0	0	0
Os10g0522700	833	740	863	549	616	441	440	453	414
Oryza_sativa_newGene_2549	108	98	68	86	108	82	82	96	76
Os01g0665500	79	66	58	102	64	66	70	81	93
Os04g0663500	236	162	194	215	234	285	204	181	169
Os01g0200150	0	0	1	0	0	0	2	3	0
Os10g0541000	1265	1125	1035	1101	993	949	1220	1246	1107
Os01g0660300	2551	2576	2580	2329	2197	2424	2337	2139	2185
Os02g0546400	4	1	2	13	5	2	2	0	0
Os01g0323000	2016	1872	1976	2110	1964	2110	2389	2552	2342
Os12g0153600	161	126	126	103	71	75	88	106	124
Os10g0437550	0	0	0	0	0	0	0	0	0
Os12g0108900	0	0	0	0	0	0	0	0	0
Os03g0786600	116	83	132	132	126	104	111	121	122
Os01g0219100	199	241	190	168	213	203	217	225	164
Os08g0448000	671	517	525	458	475	361	291	329	314
Os04g0584800	925	818	963	918	740	883	874	805	741
Os07g0260300	264	205	255	231	202	177	163	174	179
Os06g0617800	2305	2138	2209	2691	2700	2548	2224	2333	2202
Os02g0188500	269	221	247	206	160	182	129	152	196
Oryza_sativa_newGene_2620	0	4	0	0	4	0	0	0	2
Os02g0284600	13853	11026	12914	12620	11948	10858	10040	10581	9724
Os03g0689300	247	246	250	266	276	414	301	279	376
Os01g0688200	688	672	700	629	588	591	549	418	485
Os04g0413000	142	149	141	140	105	131	108	100	113
Os04g0111225	50	46	45	35	45	38	28	39	26
Os04g0606450	700	608	615	796	741	771	700	765	741
Os09g0241700	6367	6373	6247	7456	8094	7974	7889	7748	7966
Os03g0233000	1591	1247	1319	2158	1814	1296	1225	1320	1310
Os02g0726000	50	53	36	70	36	17	26	44	51
Os07g0537500	739	607	597	389	380	328	265	331	334
Os06g0711000	179	219	256	215	224	197	189	201	193
Oryza_sativa_newGene_171	4	0	7	7	9	8	5	8	10
Os06g0338900	2751	2283	2575	2869	2686	2675	2692	2591	2571
Os10g0358150	0	0	0	0	0	0	0	0	0
Os08g0129200	5019	4687	5287	4940	3996	3590	3998	3936	3655
Os06g0550800	433	400	422	545	374	323	450	436	447
Os02g0600066	331	244	315	403	395	400	407	410	406
Os03g0832900	1396	1217	1388	1298	1290	1425	1371	1161	1200
Os01g0908001	17	14	11	10	19	12	6	17	14
Os12g0578800	66	76	53	55	82	55	73	53	51
Os06g0341300	0	0	0	4	0	0	0	0	0
Oryza_sativa_newGene_3041	96	110	111	93	107	96	84	93	120
Os01g0517500	0	0	0	0	0	0	0	0	0
Oryza_sativa_newGene_2876	191	186	150	188	162	115	115	161	155
Os01g0749300	510	451	454	635	689	649	706	651	692
Os11g0104300	2667	2373	2343	3475	3230	3237	2799	2983	2828
Os04g0665666	267	211	247	276	217	192	149	155	176
Os01g0666600	19	21	7	0	4	4	4	10	4
Os01g0718700	0	0	0	3	0	6	11	0	7
Oryza_sativa_newGene_2356	0	0	0	0	0	0	2	4	5
Os12g0406000	323	230	223	245	314	298	358	332	335
Os04g0351933	23	8	14	4	8	4	5	2	2
Os08g0297800	1456	1183	1221	3284	3091	2979	3203	3534	3309
Os02g0197125	8	0	0	6	0	0	6	0	13
Os06g0708075	7	6	3	5	5	9	8	6	4
Os04g0677550	0	0	0	0	0	0	0	0	0
Os06g0665900	858	803	832	842	778	727	647	593	685
Os05g0156900	0	3	6	0	0	0	0	0	0
Os02g0280100	2651	2636	2662	2886	2728	2636	2738	2538	2530
Oryza_sativa_newGene_4414	12	21	17	17	23	13	12	19	3
Os04g0610301	0	3	0	5	3	2	0	0	0
Os02g0818800	157	182	153	245	215	164	193	237	232
Os02g0138500	0	0	0	0	0	0	0	0	0
Oryza_sativa_newGene_3572	0	4	3	0	0	2	0	2	0
Os06g0144600	1268	1123	1214	1060	1032	1144	1105	1072	1108
Os04g0651500	0	0	0	0	0	0	0	0	0
Os01g0958800	981	840	932	934	915	910	887	847	882
Os09g0491612	21	20	14	29	32	24	16	32	15
Os11g0217500	3001	2797	3138	3449	3337	3650	3289	2994	3154
Os03g0294001	264	317	256	430	528	551	415	410	532
Os02g0114600	1918	1753	2064	2070	2043	2133	1843	1789	1710
Os01g0326000	884	939	711	1096	782	619	589	621	619
Os01g0853400	5958	6163	5886	7051	6341	5665	6573	6389	6567
Os02g0113300	0	0	0	2	5	4	0	3	6
Os08g0530000	2803	2687	2747	4568	4478	4362	3889	3584	3668
Os08g0513600	75	80	82	87	69	104	79	92	70
Os11g0297400	0	0	0	0	0	0	0	0	0
Os03g0588100	27	13	32	17	29	45	62	46	49
Os10g0514400	11	16	12	17	23	18	27	17	14
Oryza_sativa_newGene_3235	11	24	16	31	39	41	18	30	46
Os09g0505400	57	47	47	126	88	55	44	83	63
Os09g0483100	70	67	77	117	104	149	29	17	14
Os08g0168900	0	0	0	0	0	0	0	0	0
Os03g0236200	428	358	319	531	476	418	286	325	287
Os11g0635400	1	5	6	1	0	7	10	10	16
Os02g0186900	933	762	820	1374	1188	1218	1183	1387	1236
Os05g0212600	0	0	0	0	0	0	0	0	0
Os12g0121600	48	17	19	35	22	23	14	31	26
Os01g0136300	57	56	24	61	57	28	55	70	102
Os04g0585050	143	141	129	172	130	89	136	135	115
Os08g0124651	0	0	0	0	0	0	0	0	0
Os03g0262200	1747	1531	1474	1666	1470	1492	1436	1407	1441
Os05g0413200	9270	7624	7976	5972	5726	5659	6601	7367	6527
Os07g0130500	180	116	144	238	151	192	155	220	187
Os02g0810400	5077	4739	5162	6003	5932	5925	6219	5727	5380
Os03g0789800	996	969	982	1275	1263	1484	1357	1276	1171
Oryza_sativa_newGene_4469	22	58	45	95	39	36	40	61	49
Os07g0406300	4193	3972	4308	4062	4047	4148	3768	3732	3504
Os02g0291000	100	104	115	187	191	220	170	152	191
Os10g0419300	320	382	341	1239	1205	1337	1249	1339	1285
Os03g0574600	372	385	410	519	528	458	472	478	469
Oryza_sativa_newGene_250	1	3	0	0	0	8	2	4	0
Os06g0320000	407	313	403	312	332	294	287	301	285
Os01g0914600	62	70	67	52	34	56	67	59	50
Os03g0100030	143	336	251	280	307	235	215	263	298
Os10g0204100	2204	2053	2189	2908	2901	2606	2551	2741	2742
Os01g0550300	11237	9223	10091	13753	13981	13930	14936	16300	15354
Os05g0206600	14	13	21	31	13	8	11	12	14
Os01g0567533	0	0	0	0	0	0	0	0	0
Os10g0475000	137	160	129	108	104	129	74	104	104
Os09g0532900	1661	1372	1377	1525	1662	1677	1500	1661	1549
Os01g0642200	8299	7295	9232	9504	10384	9297	7859	7555	7603
Os08g0553150	0	0	0	1	4	0	0	0	0
Os09g0258700	0	0	0	0	0	0	0	0	0
Os12g0632700	3792	3580	3881	4370	4397	4293	3828	3787	3785
Os02g0808475	0	0	0	0	0	0	0	0	0
Os11g0201933	0	0	0	0	0	0	0	0	0
Os04g0505000	545	469	425	539	450	514	603	476	548
Os01g0391600	11	12	11	21	28	16	14	17	12
Oryza_sativa_newGene_4329	0	0	0	0	0	7	5	0	0
Oryza_sativa_newGene_1626	203	210	283	256	235	329	262	246	214
Os03g0184550	716	562	640	1344	1300	1354	869	873	869
Os12g0119700	1052	1001	1095	1238	1297	1453	1458	1243	1355
Os01g0835651	0	0	0	0	0	0	0	0	0
Os12g0211900	0	0	0	0	0	0	0	0	0
Os10g0349900	44	38	38	21	19	16	33	37	28
Os10g0208200	0	0	0	0	0	0	0	0	0
Oryza_sativa_newGene_2414	1	1	3	5	2	2	2	8	2
Os06g0192650	0	0	0	4	0	5	0	0	1
Os06g0639100	12338	11318	11947	19714	18631	19988	20239	20578	19552
Os11g0284032	19	23	13	27	26	32	9	35	21
Os04g0415600	94	131	60	163	56	25	55	90	94
Os03g0665000	25	45	34	53	37	48	25	28	33
Os07g0542701	0	0	0	0	0	0	0	0	0
Os02g0722400	109	120	74	107	131	120	66	82	84
Os02g0791400	57	45	68	75	55	69	19	15	14
Os10g0561600	104	92	83	84	99	61	113	102	92
Os06g0367100	2431	2249	2412	1928	1832	2017	1675	1712	1745
Os02g0578800	622	513	553	953	735	602	655	767	784
Os02g0815100	0	0	0	0	0	0	0	0	0
Os05g0469812	2	3	0	8	12	7	4	0	2
Oryza_sativa_newGene_4205	2	2	2	6	2	0	0	0	0
Os04g0689300	72	61	96	156	98	85	125	101	87
Os09g0413600	2541	2364	2461	3498	3394	3065	3331	3464	3377
Os07g0110650	139	110	107	179	100	60	76	102	136
Oryza_sativa_newGene_1973	47	41	37	36	25	37	25	25	15
Oryza_sativa_newGene_421	6	0	10	6	0	0	3	2	0
Os02g0729801	3506	3482	2499	3509	3093	2550	3195	3657	3775
Os11g0429433	233	215	233	246	228	209	197	234	213
Os09g0437951	0	0	3	2	2	5	3	7	2
Os11g0209900	0	5	6	26	33	11	7	6	18
Os04g0510300	986	1017	980	953	936	1040	1132	1097	987
Os02g0787966	104	115	91	57	82	58	62	71	67
Os09g0567366	1128	993	1063	953	890	950	872	742	845
Os02g0771100	993	978	911	837	865	852	836	861	883
Os05g0459300	1128	1099	1040	968	896	975	1087	1132	1119
Os04g0515900	445	394	428	467	521	406	447	392	386
Os03g0797400	639	612	542	402	326	282	289	348	310
Os01g0649732	1	1	1	1	0	0	1	0	1
Os06g0157700	0	0	0	0	0	0	0	0	0
Os04g0432000	1869	1551	1128	1784	1860	1805	1399	1558	1661
Os07g0192900	2067	2041	2058	2364	2200	2164	2010	2069	2033
Os07g0432566	0	3	5	2	9	0	0	0	0
Os05g0246450	1	0	1	0	0	0	1	0	0
Oryza_sativa_newGene_3502	5	0	0	0	0	0	0	0	0
Oryza_sativa_newGene_2642	26	36	40	38	27	32	20	36	42
Os04g0455401	1110	850	1019	1138	1060	970	863	938	971
Os05g0523100	0	0	0	0	1	0	0	1	0
Os04g0284550	0	0	0	0	0	0	0	0	0
Os12g0562300	1211	1132	1141	1056	1033	1062	957	904	911
Os02g0673000	156	107	141	104	161	95	122	158	133
Os03g0592950	0	0	0	0	0	0	0	0	0
Os02g0571900	146	130	182	183	227	179	102	109	77
Os01g0801700	1170	1044	1105	1277	1098	1051	952	947	903
Os10g0438600	48	31	33	67	58	41	120	129	61
Os04g0459500	626	526	561	202	187	159	209	200	203
Os06g0554800	1816	1611	1800	1510	1412	1652	1607	1577	1594
Os07g0543500	85	97	106	80	106	104	158	174	115
Os04g0490100	999	1085	1150	1142	1131	1069	1027	897	941
Os04g0286333	0	0	0	0	0	0	0	0	0
Os07g0156200	0	0	0	0	0	0	0	0	0
Oryza_sativa_newGene_479	0	0	2	0	0	0	0	0	0
Os08g0137300	126	115	124	112	132	80	130	128	130
Oryza_sativa_newGene_155	57	32	27	209	166	186	91	77	113
Os01g0916950	248	280	232	302	255	296	232	242	242
Os03g0743650	2210	2313	2004	2665	2212	1605	2081	2423	2357
Os03g0111100	2799	2512	2588	2608	2449	2492	2197	2098	2035
Os04g0618700	331	174	242	185	90	191	187	166	143
Os05g0359833	11	4	9	3	9	8	3	1	8
Os03g0433733	0	0	0	0	0	0	0	0	0
Os10g0174624	0	0	0	0	0	0	0	0	0
Os01g0636600	281	272	252	286	277	226	309	266	296
Os09g0327500	5	6	3	11	4	5	9	2	9
Os04g0369000	0	0	0	0	0	0	0	0	0
Os03g0365900	96	83	76	182	155	177	129	120	125
Oryza_sativa_newGene_1909	4	4	4	0	0	2	3	3	2
Os03g0253800	1157	1046	1118	825	816	881	799	742	814
Os07g0142000	902	783	933	1168	968	1029	942	924	913
Os03g0103000	50	35	37	21	22	20	24	23	16
Os07g0519600	69	0	76	83	75	89	65	62	70
Os06g0202100	19	20	10	10	14	2	8	21	11
Os12g0274750	180	149	181	23	19	51	116	109	104
Os03g0345700	2108	1589	1859	4222	3519	2739	2783	3085	2963
Os05g0318300	2	0	0	0	2	0	0	0	0
Os08g0536333	0	0	0	0	0	0	0	0	0
Os05g0157901	2	7	4	2	1	8	4	4	0
Os08g0160901	14	8	17	9	15	11	22	10	21
Os06g0731950	857	821	913	971	1008	1091	1044	1033	1022
Os03g0275700	12	12	14	5	11	10	3	9	16
Os06g0196900	4807	4472	4678	4440	4034	4944	3535	3440	3339
Os04g0535501	133	86	104	318	305	168	139	273	183
Os03g0189300	6	6	7	8	0	10	0	6	6
Os03g0110600	300	250	279	337	265	323	225	277	251
Os04g0561000	9	3	0	15	11	2	1	3	9
Os12g0191300	16	16	11	37	35	41	17	28	25
Os06g0608050	194	177	235	159	201	166	127	152	122
Os07g0570300	4616	4458	4678	5289	5005	5539	4938	4166	4596
Os07g0647900	1159	1139	1120	980	1163	1023	822	918	865
Os05g0346200	3201	3010	3272	3250	2977	3070	2931	3064	3111
Os01g0680650	6	0	0	4	3	0	1	1	1
Os09g0403000	44	45	48	48	35	33	29	36	35
Os02g0204400	24	22	19	29	23	34	20	19	21
Os04g0616500	1431	1387	1430	1587	1523	1561	1468	1444	1281
Os12g0590900	2004	1967	2096	2060	1859	2037	1956	1886	2111
Os01g0144900	6	2	4	4	1	2	2	3	4
Os01g0113900	0	5	0	4	2	0	6	15	7
Os06g0505501	152	106	112	194	171	104	169	147	136
Os12g0108500	677	656	606	910	930	823	627	748	922
Os04g0462600	207	183	124	197	181	134	137	146	130
Os05g0556100	6925	6395	7088	6450	6488	7017	6573	6093	6478
Os06g0556450	0	0	0	0	0	0	0	0	0
Os04g0349300	410	418	440	558	556	725	559	609	578
Os03g0381500	5	0	6	22	17	10	55	30	31
Os03g0210200	3	0	0	0	0	0	0	0	0
Os12g0150500	1	0	0	4	3	3	14	10	2
Os04g0608201	0	0	0	0	0	0	0	0	0
Os10g0362300	4511	4329	4578	4479	4268	4408	4193	4037	4015
Oryza_sativa_newGene_3513	97	71	45	40	50	21	56	52	49
Os01g0276033	5	8	3	5	5	3	5	4	6
Os11g0135400	1031	935	1011	881	753	781	585	636	566
Os01g0361700	7	12	7	5	5	6	2	8	2
Os12g0267900	1366	1197	1233	1812	1573	1395	1372	1221	1525
Os08g0338900	959	1035	893	923	874	895	759	673	805
Os06g0695001	0	0	0	0	0	0	0	0	0
Os02g0690550	3	1	2	12	2	12	0	0	5
Os01g0165800	1459	1267	1300	1036	1021	987	883	969	941
Os12g0552600	24	25	27	64	53	33	53	31	61
Os05g0557600	2562	2475	2481	2711	2604	2559	2334	2332	2481
Os08g0548600	0	0	8	4	7	0	0	0	0
Os01g0136450	103	85	114	154	101	121	125	132	104
Os04g0437700	34	32	25	53	29	13	24	30	38
Os01g0359800	412	361	384	456	403	510	349	414	450
Os04g0127001	4	0	0	0	1	1	4	0	0
Os06g0559400	876	700	860	906	818	558	818	788	904
Os03g0844800	10	12	4	6	13	10	9	2	5
Os01g0101600	3243	2983	2916	4059	3824	3989	3597	3674	3548
Oryza_sativa_newGene_911	20	14	21	56	54	51	34	30	33
Os05g0127450	86	61	70	75	73	69	81	74	59
Os02g0193600	710	777	654	790	547	445	432	481	488
Oryza_sativa_newGene_4520	18	7	13	19	14	31	35	17	11
Os09g0266950	87	48	68	76	64	80	102	92	91
Os01g0878800	2289	2294	1820	2869	2157	1366	1985	2505	2443
Os05g0467700	41	39	17	25	29	28	23	18	13
Os03g0180300	2635	2796	2896	3856	3739	3954	3761	3533	3658
Os10g0530400	351	345	343	331	316	284	339	370	323
Os03g0132300	384	329	428	353	410	392	430	386	372
Os02g0669100	4486	3814	4480	9525	9525	8549	7813	8729	8337
Os01g0946300	1	0	2	0	0	2	0	0	2
Os06g0699900	4409	4265	4245	4477	4423	4958	4182	4309	4356
Os09g0471100	697	528	538	940	655	507	411	547	504
Os01g0876100	0	0	3	0	4	0	0	5	0
Os04g0433000	4	8	5	11	6	3	6	8	6
Oryza_sativa_newGene_3049	14	9	14	3	8	6	9	4	4
Os09g0338400	2016	1811	1809	2205	2071	1924	1931	2072	1924
Os03g0395900	4026	4020	4136	7247	7232	7371	7638	7654	7765
Os07g0681500	3887	3672	4013	4387	4347	4619	4454	4289	4252
Os01g0291500	1819	1612	1551	1834	1267	930	993	1268	1254
Os06g0271600	11	16	14	13	10	4	6	6	9
Os10g0369750	1293	1007	1169	1384	1229	1461	1178	1198	1280
Os06g0109500	109	124	158	179	156	123	111	89	90
Os12g0160500	1028	1054	934	2591	1719	1071	1516	1634	1703
Os12g0263000	1587	1324	1595	1721	1662	1682	2284	2061	2320
Os07g0549100	13	6	11	13	10	12	0	5	0
Os12g0278800	4862	4511	4767	5147	4901	4984	4154	4086	4143
Os03g0835950	6	5	12	31	4	11	12	7	9
Os03g0782950	86	95	101	78	102	141	90	115	107
Os03g0729900	1164	1101	1208	1347	1174	1381	1431	1441	1382
Os02g0741300	700	753	714	635	649	586	561	613	598
Os08g0230300	409	395	415	611	493	656	673	562	638
Os01g0947000	5397	3978	4338	3595	3332	3023	195	201	219
Os01g0210200	0	0	0	0	2	0	0	0	0
Os05g0194900	453	297	334	404	550	381	137	162	197
Os09g0567700	2534	2421	2699	2885	2974	2696	2675	2588	2644
Os11g0432800	655	614	533	652	686	661	706	765	695
Os01g0234700	30	25	44	35	19	33	29	19	15
Os01g0756200	409	417	463	525	436	421	691	695	652
Os06g0246000	14017	11158	14726	21570	19799	17585	21467	20680	19128
Os03g0308800	276	257	296	172	153	117	123	136	132
Os01g0777000	2871	2492	2582	2656	2417	2711	2379	2585	2745
Os04g0445300	0	2	6	8	4	0	4	5	0
Os03g0213900	4508	4310	4443	7145	7324	7444	7329	7436	7516
Os11g0689400	251	262	274	240	211	266	203	251	210
Os10g0500300	1311	1103	1175	1368	1447	1372	1703	1569	1444
Os11g0482100	2667	2588	2416	2727	2840	2857	2566	2635	2575
Os03g0594900	0	0	7	1	3	0	0	0	0
Os04g0502100	0	3	0	0	6	0	13	3	8
Os11g0600301	0	0	0	0	0	0	0	0	0
Os01g0152700	819	717	776	790	815	772	757	772	633
Os04g0477500	619	645	628	655	659	644	632	613	687
Os01g0383900	550	515	571	376	512	446	486	495	519
Os08g0203350	1	2	4	0	0	1	4	2	0
Os07g0223733	2	0	0	1	2	0	0	0	0
Os03g0694000	316	272	254	591	632	483	463	465	441
Os01g0569800	0	0	0	0	0	0	0	0	0
Os07g0602100	375	335	329	289	323	276	393	287	281
Os03g0701500	41	38	52	43	32	48	48	31	28
Os06g0683200	2210	2066	1949	1515	1410	1493	1496	1493	1289
Os05g0292800	126	85	125	57	66	82	72	64	80
Os02g0461300	17	3	16	16	19	6	5	7	8
Os11g0291900	0	0	0	0	0	0	0	0	0
Os03g0277700	369	244	228	1517	1762	1529	1438	1612	1390
Os12g0176500	1138	1079	1089	1179	1037	1084	849	974	804
Os03g0808600	1127	962	1093	1613	1544	1632	1419	1550	1466
Oryza_sativa_newGene_1419	11	11	4	16	10	7	16	7	16
Oryza_sativa_newGene_1219	32	16	17	43	43	51	34	34	43
Os11g0533100	2105	1964	1980	1530	1471	1700	1559	1447	1510
Os06g0159700	94	75	110	99	97	40	85	108	61
Os11g0154700	0	0	0	0	3	0	0	0	0
Os10g0130000	0	0	0	0	0	0	0	0	0
Os01g0372350	268	233	279	417	436	431	457	399	454
Os10g0476200	34	36	43	54	19	31	23	34	13
Os05g0346400	1844	1624	1868	1741	1578	1614	1853	1784	1777
Os09g0493400	912	892	1012	944	946	854	1133	1077	1117
Os02g0588600	30	14	11	31	22	21	30	9	34
Os06g0274550	2	1	2	2	1	3	1	1	2
Os04g0493000	423	324	403	278	213	185	202	228	215
Os09g0306650	60	76	70	69	46	26	59	40	64
Os12g0633501	0	0	0	3	0	0	0	2	0
Os01g0631400	416	358	341	347	385	322	397	413	417
Os02g0483500	541	485	444	278	239	187	186	252	238
Os07g0561800	111	98	72	72	69	66	24	50	29
Os02g0143350	0	2	0	2	1	0	0	0	0
Os07g0571200	53	50	60	71	42	51	37	49	35
Os12g0211000	14	8	19	27	19	14	26	28	27
Os11g0141550	561	620	659	745	770	799	779	800	801
Os02g0645000	3	5	0	9	0	0	0	0	0
Os02g0761400	742	774	779	711	659	640	497	618	570
Os03g0322700	35	33	29	34	31	41	24	20	17
Os04g0665600	426	368	404	999	890	731	1139	1141	1107
Os06g0558300	67	42	47	63	25	24	80	84	54
Os07g0521600	0	0	0	0	0	0	0	0	0
Os09g0126250	43	14	14	26	29	25	15	47	28
Os03g0201200	454	500	361	430	332	230	271	231	285
Os08g0116700	517	416	483	686	628	850	694	673	570
Os04g0445200	344	460	282	402	221	167	214	249	298
Os01g0730300	2489	2331	2540	2436	2372	2599	2279	2406	2337
Os02g0102700	2486	1993	2404	2162	2179	2059	1984	2028	1735
Os01g0130100	67	45	39	63	78	45	70	61	77
Os02g0205500	1213	944	828	390	392	260	294	463	316
Os01g0634600	0	3	0	0	2	0	2	0	0
Os02g0819700	663	689	685	694	658	646	615	556	557
Oryza_sativa_newGene_727	32	15	4	21	15	34	62	31	68
Os05g0586400	1091	1051	1153	1572	1390	1386	1794	1497	1734
Oryza_sativa_newGene_4121	14	12	3	23	20	10	7	14	23
Oryza_sativa_newGene_2014	24	7	13	18	14	6	9	25	18
Os04g0627200	127	118	125	108	99	112	137	133	96
Os01g0598900	2	0	0	0	0	0	0	0	0
Os01g0702400	1154	1013	1049	1425	1422	1570	1354	1408	1355
Os04g0395700	517	517	486	504	352	190	316	428	323
Os07g0540100	1260	1148	1069	1590	1573	1357	1454	1509	1248
Os03g0439900	140	123	108	131	142	87	99	94	97
Os08g0384100	961	882	926	1451	1265	1348	1230	1328	1341
Os09g0381800	12	9	18	7	7	18	8	12	10
Os02g0588550	142	117	95	114	129	154	122	152	150
Os09g0572450	37	10	7	21	10	25	19	18	28
Os02g0600650	46	48	52	73	44	30	22	42	54
Os03g0234500	61	48	69	69	83	41	23	50	40
Os02g0725200	802	808	925	581	594	561	520	557	529
Os06g0626466	51	26	33	79	78	82	46	77	73
Os09g0322200	369	416	346	461	427	414	414	350	457
Os06g0217500	678	592	647	631	578	561	597	543	517
Os01g0727500	329	328	346	436	275	191	242	266	310
Os02g0540000	34	39	27	31	28	12	32	49	68
Os03g0581200	412	404	485	500	383	392	557	380	427
Os07g0181700	193	192	262	295	288	246	252	191	224
Os03g0333400	196	241	223	210	88	83	126	122	108
Os02g0639600	781	793	804	724	717	681	793	763	755
Os02g0618301	0	0	0	2	2	0	0	1	0
Os03g0619600	186	198	196	221	196	208	165	206	147
Os01g0806200	2571	1921	2238	2166	1758	1705	2088	2106	2109
Os06g0289900	423	377	374	207	247	206	207	277	269
Os10g0412800	268	323	329	430	427	513	435	466	460
Os07g0269800	0	0	0	0	0	0	0	0	0
Os07g0171300	3583	3537	3458	3305	3315	3365	2946	2884	3010
Os01g0848766	0	0	3	0	3	4	0	0	2
Os05g0422300	515	495	502	656	698	624	670	587	592
Os05g0443400	1668	1243	1264	2267	2058	2136	1771	1874	1866
Os09g0471600	13	15	19	9	9	27	9	13	9
Os01g0958950	0	4	6	0	0	0	0	0	0
Os07g0173400	1026	937	1034	1253	1216	1264	1136	1081	1101
Os09g0400350	0	0	0	0	0	0	0	0	0
Os10g0479100	102	101	75	100	101	121	121	169	154
Os01g0130500	32	9	49	51	35	34	74	148	19
Os06g0289200	130	115	90	157	119	87	125	121	119
Os08g0398700	3957	3767	3872	4344	4119	4490	3911	4315	3996
Os02g0815700	265	269	231	285	259	330	270	223	219
Os01g0644500	480	420	414	1034	957	816	1106	1155	1102
Os07g0410100	4024	3723	4067	3594	3630	3820	3242	3276	3164
Os03g0597400	6	10	19	22	29	22	35	35	24
Os11g0568700	3228	3103	3121	3637	3422	3761	3319	3259	3221
Oryza_sativa_newGene_3238	74	49	35	121	71	171	164	89	96
Os07g0422700	0	0	0	0	0	0	0	4	0
Os09g0551100	10	9	8	0	4	12	1	0	7
Os03g0310000	612	553	598	577	536	517	553	513	567
Os07g0236700	140	96	101	179	120	83	91	127	110
Oryza_sativa_newGene_4555	13	18	41	22	29	23	9	53	26
Os02g0727700	112	153	69	151	166	129	181	221	150
Os11g0307400	0	0	0	0	0	0	0	0	0
Os09g0540500	559	453	474	634	490	407	471	475	413
Os12g0567200	312	276	392	303	330	366	285	270	261
Os10g0558750	527	451	594	1093	1209	1355	798	733	753
Os09g0357850	0	0	0	0	0	0	0	0	0
Os01g0740651	163	119	144	156	141	157	167	158	138
Os04g0616800	22	22	29	22	38	6	13	23	10
Os01g0649400	15	6	12	14	20	18	6	10	25
Os03g0265666	70	56	65	68	51	57	68	52	47
Os11g0195650	5	0	5	3	0	5	0	0	7
Oryza_sativa_newGene_1704	8	18	11	42	33	36	30	34	22
Os03g0805700	160	147	135	166	117	128	321	301	359
Os05g0584200	2563	1930	2381	3236	3215	3044	2498	2670	2299
Os02g0149600	72	51	51	44	34	36	41	30	39
Os03g0759250	0	0	0	0	0	0	0	0	0
Os05g0488500	11	22	21	41	24	39	16	18	17
Os07g0573400	5259	4813	4823	6783	5434	5331	6763	7191	6805
Os01g0877001	0	0	0	0	0	0	0	0	0
Os03g0604401	0	0	0	1	0	0	0	0	0
Os11g0704550	363	322	374	340	343	328	306	328	381
Os08g0433000	1	3	2	0	2	3	4	4	0
Os01g0564950	0	0	0	0	0	0	0	0	0
Os07g0508000	4185	3521	3752	4447	4547	4728	4415	4729	4258
Os01g0857900	806	804	774	1301	1338	1075	1359	1120	1312
Os08g0550600	335	195	230	203	183	154	286	348	299
Os09g0537600	1196	1053	1198	1166	1107	1163	1039	1160	989
Oryza_sativa_newGene_3453	27	38	27	42	44	23	45	60	19
Os03g0839250	1	1	2	2	0	1	1	0	1
Os12g0290200	78	64	67	105	160	75	92	159	126
Os07g0407700	2270	2156	2067	1657	1682	1640	1779	1670	1658
Os05g0395116	0	4	0	2	0	0	2	2	10
Os03g0108500	53	51	23	31	26	30	45	46	59
Os10g0410700	708	809	749	830	708	725	663	691	666
Os05g0472500	5	0	1	4	2	1	0	0	0
Os06g0499550	8	24	5	0	7	12	14	10	8
Os05g0312600	12	6	13	26	19	26	21	14	10
Os03g0817300	98	76	74	93	98	100	147	117	118
Os09g0111300	0	2	0	0	2	0	0	0	0
Oryza_sativa_newGene_2052	0	0	5	0	0	0	0	0	0
Os03g0787100	250	337	181	525	224	196	245	379	402
Os03g0375933	0	0	0	0	0	0	0	0	0
Os06g0520300	6	0	0	0	0	1	1	4	5
Os03g0284500	231	180	177	163	132	179	193	130	122
Os05g0362000	27	49	29	50	24	27	21	21	42
Os09g0123800	0	4	0	2	0	0	0	0	0
Oryza_sativa_newGene_2258	23	37	29	24	21	17	38	24	23
Os08g0113200	3637	3796	3879	3664	3645	3771	3186	2922	3251
Os12g0538800	2473	2370	2633	2139	2120	2048	2407	2268	2519
Os11g0600600	150	115	154	182	222	202	141	156	144
Os07g0194000	6095	5135	5828	6365	6254	6473	5957	6259	5812
Os05g0535900	5943	5726	5879	5483	5419	5701	5554	5562	5622
Os03g0735601	1	0	0	0	0	0	0	0	0
Oryza_sativa_newGene_2177	548	496	481	1017	903	885	806	955	876
Os09g0423300	490	408	402	369	362	346	377	416	326
Os06g0579400	4	7	3	0	2	2	1	7	1
Os01g0838350	29	7	17	18	20	25	21	25	21
Os07g0173850	26	32	15	55	33	32	38	44	39
Os04g0450100	1123	1074	1188	1491	1458	1198	1326	1354	1239
Os04g0348300	4723	4784	4881	4718	4504	4585	4282	4140	4264
Os09g0540325	0	0	0	0	0	0	0	0	0
Os03g0114400	57	95	65	395	228	124	93	153	55
Os06g0142100	10	5	8	11	8	16	0	6	2
Os03g0353300	0	0	0	0	0	0	10	0	0
Os04g0630700	83	78	83	94	119	58	89	110	95
Os12g0430750	0	0	0	0	0	0	0	0	0
Oryza_sativa_newGene_2890	0	0	0	2	4	0	0	0	0
Os04g0103500	217	173	198	350	292	277	219	215	229
Os08g0101500	776	595	626	916	983	915	491	657	554
Os08g0434632	1407	1210	1366	1105	1071	1053	1148	1161	1174
Oryza_sativa_newGene_1238	5	18	22	46	47	29	45	38	36
Os08g0170400	2	2	2	6	9	5	3	3	6
Os04g0458900	3	5	10	2	2	5	0	4	0
Os01g0715450	0	2	0	0	2	0	0	0	0
Os05g0540300	2199	2087	2025	1842	1885	1859	1379	1485	1471
Os07g0534100	117	94	118	120	103	114	115	112	107
Os01g0229400	635	539	726	664	656	546	610	573	459
Os06g0115300	320	262	360	533	462	419	659	573	670
Os07g0117200	16	6	5	27	27	26	20	13	23
Os06g0610300	2	0	4	9	6	4	14	5	10
Os02g0762300	676	674	701	686	755	707	692	623	698
Os03g0309300	69	62	60	77	60	44	35	43	32
Os06g0635200	224	264	211	469	382	316	327	360	410
Os11g0153400	766	757	754	875	865	959	945	875	877
Oryza_sativa_newGene_497	0	0	3	0	10	4	0	0	9
Os10g0519600	2273	2081	2292	2037	1967	2142	1921	2062	1951
Os04g0404000	0	0	4	16	34	27	5	2	8
Os09g0444500	38	23	30	37	33	35	52	45	47
Os04g0202800	0	0	0	0	0	0	0	0	0
Os03g0754800	784	677	686	690	683	757	743	668	671
Os04g0566400	3807	3610	3441	4038	3764	3187	3379	3757	3898
Os01g0939150	0	1	0	0	1	1	0	0	2
Oryza_sativa_newGene_4861	31	20	36	23	17	18	21	17	22
Os07g0446050	0	0	0	0	0	0	0	0	0
Os10g0110425	0	2	0	0	5	0	0	5	0
Os01g0856550	16	9	6	5	13	12	14	13	5
Os07g0685500	31	25	8	6	3	6	16	6	8
Os03g0132800	2558	2100	2365	3971	3555	3527	3357	3393	3628
Os12g0133700	195	175	204	230	230	196	253	207	188
Os10g0494950	227	198	216	308	312	360	387	339	302
Os01g0847200	1722	1699	1809	1664	1679	1655	1597	1611	1567
Os11g0648800	0	0	2	2	0	3	5	0	3
Os01g0341300	10	26	37	15	34	6	18	13	27
Os08g0230500	708	639	651	688	680	730	610	651	621
Os02g0121900	195	158	210	190	188	156	174	138	156
Os11g0573900	0	0	0	0	0	0	0	0	0
Os02g0792900	5907	5513	5078	7684	5889	5894	5623	6403	5711
Os06g0600301	99	92	60	54	77	82	79	68	72
Oryza_sativa_newGene_3149	0	0	0	6	0	0	0	0	0
Os01g0391100	454	396	339	585	604	662	683	752	657
Os08g0100300	378	303	340	327	337	384	363	347	336
Os04g0138800	0	0	0	0	0	0	0	0	0
Os03g0114850	4	4	6	5	5	5	5	7	4
Os03g0737900	3030	3071	3049	3468	3386	3273	3230	3377	3286
Os10g0391801	3	2	0	0	0	0	0	0	0
Os04g0286500	6	4	14	11	13	13	12	0	14
Os02g0536601	0	0	0	0	0	0	0	0	0
Os02g0665800	310	249	296	528	501	499	447	444	458
Os12g0430000	3317	3210	3330	3239	3002	3456	3123	2956	3125
Os11g0218678	0	0	0	0	0	0	0	0	0
Os02g0117500	1042	855	988	917	798	982	780	791	830
Os06g0473700	326	287	312	314	349	327	235	202	231
Os07g0498900	279	298	282	292	309	222	287	290	310
Os01g0311500	2860	2758	3075	4152	3925	4170	4024	3742	3813
Os09g0569800	246	229	274	263	322	291	232	216	293
Os07g0159800	4164	3603	4074	4635	4522	4429	3852	3904	3621
Os09g0323500	977	822	883	751	728	750	1030	1074	1105
Os05g0499800	451	373	465	566	460	425	471	565	580
Os07g0546000	3628	3546	3632	3831	3585	3273	3375	3403	3493
Os06g0547500	0	0	0	0	0	0	0	0	0
Os08g0125112	0	0	0	0	0	0	1	0	0
Oryza_sativa_newGene_1056	38	20	22	158	133	145	176	141	166
Os04g0125800	0	0	0	0	0	0	0	0	0
Os10g0478600	858	838	810	930	853	821	875	831	906
Os10g0167600	296	282	317	193	216	216	196	233	214
Os12g0102700	520	515	449	416	400	396	296	327	346
Oryza_sativa_newGene_281	13	7	2	26	13	10	32	15	19
Os02g0783625	1579	1487	1561	2362	2342	2616	1671	1516	1511
Os01g0756501	42	55	47	112	72	59	57	87	83
Oryza_sativa_newGene_102	41	47	34	69	51	60	31	44	51
Os07g0604900	0	0	0	0	0	0	0	0	0
Os02g0777400	5518	5137	5339	4736	4449	4679	4947	4853	4594
Os02g0532300	1641	1349	1502	1183	1183	1096	1012	1114	1122
Os02g0821301	0	0	0	0	0	0	0	0	1
Os11g0660400	2921	2877	2990	3431	3636	3508	3578	3691	3553
Os03g0322900	53	37	58	46	68	44	129	110	89
Os03g0816950	4568	4325	4881	4648	4303	5428	5024	4894	4171
Os03g0796950	13	13	12	17	31	14	14	19	18
Os03g0132000	1644	1584	1574	1612	1506	1266	860	953	889
Os02g0174400	0	0	2	0	4	0	3	5	4
Os05g0498300	749	766	689	477	453	455	502	448	469
Os01g0633900	67	91	74	66	66	47	47	79	79
Os06g0639700	0	0	0	0	0	0	0	0	0
Os12g0582666	59	55	39	62	44	28	42	42	39
Os03g0411100	4591	4180	4262	5458	5772	5523	6334	6659	6263
Os01g0909200	3158	3016	3242	3248	3107	3341	2881	2660	2819
Oryza_sativa_newGene_1618	775	696	704	981	989	1257	990	956	924
Os08g0522100	3	0	0	3	0	0	4	2	0
Os11g0213900	124	75	112	116	115	133	89	90	91
Os01g0205200	228	278	271	285	233	165	175	173	161
Os10g0185100	596	611	559	426	358	417	453	409	391
Os09g0454300	287	384	278	253	185	201	192	212	153
Os08g0439900	68	81	93	117	64	51	56	42	66
Os10g0436850	100	82	84	64	61	58	28	45	52
Os03g0118400	2985	2677	2836	2413	2459	2368	2267	2121	2158
Os02g0824900	346	346	288	266	261	313	215	227	227
Os11g0206200	270	277	317	352	282	204	248	342	312
Oryza_sativa_newGene_747	7	12	4	13	4	0	0	6	8
Os01g0152600	532	468	533	319	331	310	336	333	282
Os05g0595450	1	3	0	0	2	0	1	0	1
Os03g0789000	15	2	5	11	7	11	10	12	12
Os07g0521300	4	7	4	16	9	4	6	10	10
Os01g0161000	0	0	0	0	0	0	0	0	0
Os03g0307000	699	577	658	942	811	914	818	822	850
Os01g0943400	32	27	28	50	53	53	55	53	44
Os06g0646600	1369	1414	1573	2272	2127	2158	2001	1911	2056
Os04g0552300	454	417	351	597	440	406	379	550	454
Os08g0422401	16	9	6	5	13	12	11	6	13
Os08g0299400	36	37	27	18	28	29	12	10	25
Os11g0127600	49	62	47	79	57	110	49	53	60
Os03g0773150	1403	1386	1697	1454	1166	1114	1169	1079	1138
Oryza_sativa_newGene_3173	0	10	0	0	0	0	2	0	4
Os08g0540000	303	256	288	350	366	297	334	322	276
Os02g0704900	1602	1488	1744	1242	1162	1111	1218	1117	1149
Os02g0124650	0	0	0	0	0	0	5	0	0
Os07g0191801	10	3	6	4	5	10	5	3	2
Os06g0550266	12	12	22	30	16	14	19	10	12
Os02g0732900	1524	1309	1510	1150	1274	1219	1311	1167	1369
Os11g0670100	16	11	6	13	5	10	23	12	28
Os02g0202300	671	775	711	655	569	775	641	575	606
Os05g0492200	204	138	212	166	157	112	173	168	188
Os08g0151800	3494	3051	3457	3057	3059	2751	2626	2762	2563
Os08g0130250	354	331	354	282	297	366	346	411	353
Os06g0671900	14257	12094	12813	16761	16107	16440	17213	18172	16793
Os07g0558250	4	10	7	9	6	10	6	5	5
Os11g0130500	12	0	18	6	3	5	5	6	4
Os04g0590283	0	0	0	0	0	0	0	0	0
Os04g0465700	677	583	704	911	890	873	848	759	760
Os12g0571000	4	5	11	15	9	9	28	20	23
Os09g0456100	2565	2467	2578	2730	2492	2750	2886	2959	3074
Os07g0407900	23	9	3	24	23	17	34	34	19
Os01g0819400	0	0	0	0	0	0	0	0	0
Os02g0666900	2	0	5	0	0	0	4	0	3
Os03g0127950	95	59	62	91	85	52	77	79	84
Os02g0190100	0	0	6	5	3	2	0	0	4
Os03g0730100	6	8	10	14	9	13	8	10	7
Os12g0468600	3712	3775	3466	4799	4035	3855	4173	4472	4733
Os04g0530150	83	47	71	56	75	80	103	89	99
Os03g0256400	2016	2164	2151	2132	1701	1551	1502	1413	1601
Os05g0197200	48	23	28	40	15	16	20	24	21
Os05g0576300	176	189	175	203	258	259	234	227	275
Os12g0285600	2538	2554	2572	2270	2222	2240	2148	2075	2146
Os01g0280200	73	57	64	75	36	51	75	95	70
Os12g0605500	6007	5842	5845	5420	4644	4987	4325	4135	4257
Os02g0230875	33	28	30	38	26	28	15	34	32
Os05g0548950	8	6	7	5	7	5	6	8	7
Os01g0205100	1004	977	874	966	850	1038	938	907	854
Os12g0181701	133	118	120	129	169	102	73	135	66
Os01g0129800	4	17	8	26	10	8	10	14	1
Os02g0244600	1807	1542	1783	1668	1579	1647	1376	1245	1169
Os12g0108600	290	331	310	253	302	269	360	336	361
Os02g0470000	295	326	256	389	281	385	335	359	373
Os05g0562400	5339	4805	5077	6073	5656	6574	5468	5866	5537
Os03g0432277	16	14	20	11	23	7	12	8	7
Os10g0177200	130	130	124	266	220	191	310	265	243
Os11g0205200	0	0	0	0	0	0	0	0	0
Os06g0564400	2	4	4	4	4	4	3	2	5
Os03g0844450	592	498	555	528	443	500	423	375	430
Os02g0542500	456	339	437	389	327	272	350	470	329
Os02g0621850	15	4	4	7	6	0	0	0	2
Os05g0396000	0	0	0	0	0	0	0	0	0
Os04g0458800	0	0	0	0	0	0	0	0	0
Os01g0687150	15	16	13	29	30	14	14	9	8
Os04g0566450	0	1	1	0	0	1	0	0	0
Os12g0428600	5588	5133	6031	6398	6285	7684	5727	5885	5203
Os10g0545200	2162	2107	2193	2255	1962	1697	2096	2377	2104
Os12g0641600	8	16	17	16	19	17	10	9	19
Os03g0248600	5975	5279	5473	4450	4089	4248	3579	3371	3278
Oryza_sativa_newGene_2312	0	0	0	0	0	5	0	0	0
Os06g0226050	16	5	19	8	17	3	4	0	0
Os01g0610500	993	958	1061	1157	931	894	876	986	862
Os03g0379500	198	0	0	0	0	0	0	0	0
Os01g0108000	1595	1623	1641	1846	1832	1924	1806	1772	1837
Os09g0540800	192	157	171	223	203	139	248	307	218
Os12g0228400	0	0	0	0	0	0	0	0	0
Os02g0232400	8541	8080	8756	8388	8183	8505	7598	7715	7394
Os09g0482650	0	0	0	0	0	0	0	0	0
Os01g0233900	144	163	119	276	234	267	277	270	202
Os08g0130500	29549	26492	28118	23876	22509	22497	18488	19305	17556
Oryza_sativa_newGene_221	6	8	9	6	7	10	7	14	9
Os10g0523100	1723	1790	2013	1971	1974	1824	1787	1750	1775
Os03g0271200	5166	4866	5032	5074	4784	5186	4428	4317	4425
Os01g0154600	39	42	48	34	50	32	42	42	41
Os01g0731700	10	0	0	0	0	9	0	0	0
Os02g0282500	73	54	60	70	60	66	55	54	72
Os03g0163500	393	380	447	337	345	336	365	372	398
Os01g0543600	409	398	458	1006	1027	1110	825	701	654
Os02g0307900	25	23	13	23	9	8	8	18	18
Os01g0858500	857	755	851	904	753	852	809	835	751
Os06g0314425	0	0	0	0	0	0	0	0	0
Os02g0793200	218	220	284	264	175	250	216	174	215
Os11g0132400	467	480	466	584	515	645	520	492	577
Os11g0156401	126	154	118	255	129	73	146	123	209
Os07g0575366	1	0	2	2	0	0	2	4	3
Os12g0228650	15	17	19	9	0	0	0	0	0
Os11g0427601	0	0	0	0	0	0	0	0	0
Os02g0695050	0	0	0	0	0	0	0	0	0
Os02g0467300	26	19	47	38	9	29	19	10	6
Os04g0526300	163	111	122	170	231	210	245	270	177
Oryza_sativa_newGene_299	205	172	162	186	162	220	160	134	139
Os08g0322550	0	0	0	0	0	0	0	0	0
Os03g0728900	1033	1085	1100	916	828	829	704	701	612
Os02g0518400	402	378	364	554	583	572	550	546	597
Os01g0965201	198	160	177	143	203	179	200	138	190
Os10g0576900	674	535	697	616	633	599	729	850	733
Os02g0739100	1658	1542	1495	1683	1453	1351	1600	1631	1549
Os10g0439682	0	0	1	0	0	6	2	0	0
Os02g0198400	1199	1102	1012	980	995	971	885	765	854
Os01g0771950	12	7	3	8	4	6	9	4	5
Os01g0249300	2799	2596	2819	3031	2861	2853	2753	2641	2721
Os12g0117300	121	154	148	120	123	176	124	128	111
Os12g0169200	0	0	0	0	0	0	0	1	0
Os07g0695800	5026	4734	5081	4951	4644	5010	3694	4019	3834
Os05g0246600	526	493	427	387	342	414	429	426	466
Os04g0563000	3284	3284	3235	4278	4015	3961	4233	4245	4379
Os03g0793900	145	107	85	211	129	110	233	280	240
Oryza_sativa_newGene_2784	44	50	35	75	82	99	29	19	24
Os09g0421200	397	412	484	304	368	369	304	259	286
Os06g0149900	689	516	633	825	812	776	643	574	566
Os01g0244966	0	0	0	0	0	0	0	0	0
Os04g0506800	135	111	156	212	227	138	114	192	107
Os02g0148000	1185	1149	1202	966	736	675	848	830	899
Os05g0595200	34	18	32	24	44	24	31	32	33
Os01g0862000	807	693	850	822	774	804	719	652	658
Os02g0715400	181	169	205	223	179	149	187	171	187
Os04g0587500	290	258	265	588	589	621	590	710	625
Os08g0555650	0	0	0	0	0	0	0	0	0
Os02g0688500	899	795	815	978	789	758	788	748	806
Os08g0153225	39	53	76	47	67	47	37	66	61
Os10g0575600	3623	3314	2919	2729	2233	2163	2340	2590	2475
Os05g0525701	6	6	4	9	4	3	5	0	5
Os06g0708832	921	644	740	781	680	654	678	738	682
Os04g0447100	565	599	507	582	528	380	378	453	424
Os07g0642400	491	433	520	482	486	422	505	457	382
Os03g0670200	796	720	705	1057	710	807	908	796	767
Os03g0311401	15	7	10	12	11	13	8	14	4
Os06g0640100	28	48	37	80	101	77	54	99	66
Os01g0696000	771	714	826	873	941	845	876	836	917
Os04g0602400	925	921	854	790	678	683	860	725	769
Os11g0629150	4	3	0	4	3	5	4	1	3
Os12g0559400	42	36	22	33	52	34	24	35	25
Os02g0642200	48	57	57	76	44	31	40	49	56
Os01g0636500	229	178	201	140	126	126	230	183	145
Os01g0602600	0	0	0	0	0	0	0	5	0
Os08g0413100	27	30	38	47	41	19	27	11	13
Os03g0277600	3002	2463	2430	5029	5312	5253	3944	4311	3742
Os02g0832833	0	0	1	1	0	0	1	0	0
Os03g0382350	3241	3119	3523	4173	4115	4502	4562	3957	4356
Os04g0204150	15	2	10	6	5	0	0	2	0
Os06g0169600	0	0	0	0	0	0	0	0	0
Os06g0665800	2801	2613	2662	4024	4127	4201	3198	3267	3479
Os02g0215950	175	163	146	148	151	138	165	163	147
Os05g0106200	577	525	558	396	408	404	186	229	171
Os08g0178000	134	150	155	134	151	127	115	126	119
Os06g0254901	5	3	0	6	8	8	4	5	2
Os08g0217800	0	0	0	0	0	0	0	0	0
Oryza_sativa_newGene_4648	0	2	0	2	0	0	2	0	0
Os12g0498400	809	843	814	835	723	690	694	650	725
Os09g0266200	0	0	0	0	0	0	0	0	0
Os04g0684300	63	61	62	160	137	101	54	102	79
Oryza_sativa_newGene_3032	106	56	61	131	93	111	109	106	155
Os06g0229066	3	2	3	0	0	0	0	12	3
Os01g0141100	3420	3236	3561	3605	3491	3760	3264	3169	3300
Os12g0637100	1000	793	869	768	769	723	632	739	628
Os02g0255900	73	88	71	121	96	125	146	103	125
Os02g0130900	411	463	478	558	528	471	406	458	505
Os03g0729700	86	116	121	89	63	85	50	68	70
Os05g0565100	353	265	324	357	395	365	359	376	334
Os02g0556750	43	40	23	15	25	27	26	31	33
Os09g0372800	1058	987	1096	1376	1217	1357	1130	1212	1225
Os03g0656850	39	9	12	86	63	36	64	19	61
Os10g0559050	229	107	155	207	303	267	216	218	212
Os02g0229600	85	113	88	86	101	71	51	98	58
Os11g0592400	1925	1692	1684	1528	1401	1371	1320	1295	1373
Os02g0300500	0	0	0	0	0	3	0	0	0
Os02g0121700	24	10	22	14	19	18	0	8	3
Os06g0129100	325	263	272	779	823	681	666	591	646
Os02g0169151	17	2	29	11	10	6	12	5	7
Os09g0314800	0	0	0	0	0	0	0	0	0
Os08g0148300	455	334	362	420	384	321	273	326	323
Os01g0824900	30	8	8	4	5	5	6	6	13
Os06g0674000	266	232	219	283	266	271	266	288	200
Os08g0374400	33	58	33	174	90	42	74	105	92
Os06g0698822	31	69	50	94	41	73	35	22	49
Os09g0458800	61	77	43	366	213	97	170	199	208
Os06g0107266	2	2	0	0	0	0	0	0	0
Os01g0379101	64	45	68	83	72	53	45	50	63
Os12g0539751	420	341	340	389	424	409	501	543	497
Os10g0573900	2290	1872	1877	2249	1883	1711	1561	2138	1945
Os05g0166833	0	0	0	0	0	0	0	0	0
Os03g0128700	5863	5589	5801	6645	6495	6553	5624	5060	4961
Os01g0236700	2072	2201	2166	2971	2915	2828	2761	2782	2673
Os03g0105700	486	370	503	442	447	377	425	422	469
Oryza_sativa_newGene_4264	4	0	2	0	0	0	8	0	3
Os12g0118400	1942	1713	1772	2101	1934	1867	2062	2162	1960
Os07g0438700	592	541	546	593	396	427	550	408	471
Os02g0765600	2659	2361	2199	103	105	102	0	0	0
Os10g0471300	1193	1429	1159	1723	1071	868	883	944	1032
Os06g0573800	56	25	47	73	63	67	43	37	35
Os05g0149000	7	6	6	11	3	7	6	14	19
Os08g0537800	2540	2447	2681	2686	2394	2444	2312	2278	2373
Oryza_sativa_newGene_2991	70	63	95	65	67	54	61	53	59
Os04g0204200	122	156	129	79	67	80	70	64	94
Os09g0103800	481	508	469	332	343	371	306	321	259
Oryza_sativa_newGene_4182	34	15	54	36	30	28	37	16	25
Oryza_sativa_newGene_4322	0	0	0	2	8	0	0	2	0
Os03g0409400	0	0	7	0	0	0	0	0	0
Os04g0340550	36	15	16	101	91	96	63	73	81
Os06g0152700	26	19	18	92	79	55	33	45	53
Os12g0574900	877	900	974	933	794	995	765	953	797
Os01g0900900	519	424	491	899	890	802	726	790	667
Os11g0536000	50	34	34	67	40	31	16	20	16
Os02g0291500	487	426	552	500	484	503	553	374	421
Os01g0864401	187	160	176	155	195	200	187	181	191
Os12g0220866	38	43	67	49	57	34	32	41	34
Os11g0435300	52	70	41	82	91	59	83	96	56
Os01g0645200	3251	3019	3122	2643	2618	2496	2048	2186	2177
Os06g0708000	4592	3947	4248	5015	4774	4950	4671	4692	4468
Os11g0460800	0	0	0	0	0	0	0	0	0
Os02g0763200	1216	1066	1015	2001	1756	1527	1646	1750	1700
Os01g0927000	674	846	815	604	680	752	492	541	497
Os03g0841900	305	263	275	284	222	267	299	288	278
Os04g0438700	617	601	588	810	677	731	647	677	501
Os03g0711150	5	8	8	6	3	22	6	2	7
Os05g0586050	71	59	45	103	73	40	59	61	45
Os06g0666400	829	694	677	916	612	549	422	464	537
Os03g0601000	70	51	74	110	80	93	151	144	141
Os01g0207400	1283	1301	888	1662	1163	931	1124	1433	1425
Os04g0420900	281	269	279	198	189	172	219	135	181
Os01g0760150	1	0	1	0	0	0	0	0	0
Os09g0568000	3701	3199	3480	3714	3801	3972	3508	3502	3410
Os01g0935900	2999	2790	3172	2648	2559	2437	2419	2243	2198
Os05g0128700	0	0	0	0	0	0	0	0	0
Os03g0387300	49	50	76	74	64	50	45	42	43
Os01g0962650	1	2	4	0	4	4	1	2	1
Os10g0501900	4	0	0	0	0	0	3	2	2
Os05g0329001	0	0	0	0	0	0	1	0	0
Oryza_sativa_newGene_1372	143	121	140	112	134	152	137	109	113
Os05g0392050	224	197	196	206	159	178	221	201	164
Os06g0240800	40	19	22	37	14	12	36	9	15
Os01g0275950	234	183	232	324	349	329	230	299	263
Oryza_sativa_newGene_4231	534	471	503	441	469	425	507	389	539
Os12g0425500	403	403	332	559	524	532	541	572	574
Os11g0229700	48	42	64	33	45	42	40	19	21
Os04g0115650	107	102	103	104	125	174	114	131	95
Os03g0712500	244	252	202	291	223	208	209	237	190
Os03g0649000	1458	1394	1366	1355	1261	1338	1167	1240	1192
Os05g0272800	1499	1203	1164	1264	1300	1061	1243	1521	1380
Os07g0222900	172	188	112	155	119	96	134	110	132
Os01g0102800	1003	833	992	876	939	1032	802	864	856
Os10g0497700	353	322	357	106	110	202	150	112	139
Os09g0479500	117	115	140	141	145	132	138	98	110
Os08g0478566	0	0	0	0	0	1	0	0	0
Os12g0235700	175	204	155	199	204	20	166	149	144
Os08g0214300	6	6	5	2	0	9	3	7	2
Os02g0135200	411	384	452	757	727	710	565	561	551
Os01g0833000	192	148	164	138	121	115	123	133	93
Os06g0171500	0	0	0	0	0	0	6	0	3
Os09g0505700	3425	3081	3567	3405	3090	3377	2695	2848	2754
Os12g0583700	52	67	63	145	66	87	58	55	80
Os06g0586900	417	435	406	490	483	553	436	528	424
Os12g0290600	1965	1905	1964	1961	1945	1976	2084	1984	1960
Os04g0595450	0	0	0	0	0	0	0	0	0
Os06g0704300	951	945	958	951	1022	978	1064	798	1027
Os04g0613200	477	444	436	520	590	438	626	731	602
Os01g0119000	159	166	121	293	234	257	218	201	185
Os04g0302900	46	78	76	47	60	38	36	28	36
Os06g0574550	0	0	0	0	0	0	0	0	0
Os08g0357100	6	0	0	4	0	2	0	0	2
Os02g0643600	55	49	35	46	60	59	29	31	60
Oryza_sativa_newGene_2109	29	48	39	33	35	42	43	35	41
Os12g0613200	3200	3517	3420	3833	3926	4462	3725	3710	3837
Os03g0125800	1791	1660	1753	2191	2095	2111	2062	1800	1945
Os02g0610851	0	4	6	3	2	1	2	2	1
Os04g0372800	4137	3505	3686	4358	3674	3760	3508	3440	3438
Os02g0579000	450	366	497	597	645	541	425	372	392
Os08g0394700	0	0	0	0	0	0	0	0	0
Os04g0445700	870	880	829	769	745	827	689	562	696
Os03g0823350	0	0	0	0	0	0	0	0	0
Os06g0726600	1088	1071	1035	897	1016	919	884	888	859
Os08g0390700	15	20	21	45	36	25	21	15	16
Os05g0475550	0	0	0	0	0	0	0	0	0
Os09g0358100	0	0	0	0	0	0	0	0	0
Os03g0312500	0	0	0	0	9	0	0	8	0
Os11g0619000	22	40	25	52	53	41	34	61	52
Os06g0140300	102	122	123	122	102	150	153	116	151
Os07g0157600	0	0	0	0	0	0	0	0	0
Oryza_sativa_newGene_757	0	12	6	2	13	0	2	2	0
Os05g0518000	6	0	4	6	0	3	0	4	0
Os05g0113000	4105	3699	4262	4511	4577	4769	3685	3250	3467
Os04g0622800	0	12	25	18	23	14	18	13	30
Os02g0657600	204	172	147	182	158	134	109	163	154
Os09g0545650	5	5	23	2	2	2	15	36	4
Os01g0275700	0	0	0	0	0	0	0	0	0
Os04g0559700	24005	20307	21835	35981	34200	32809	41321	43018	38518
Os12g0481700	0	0	0	0	0	0	0	0	0
Os04g0162800	0	10	2	4	2	18	0	0	0
Os02g0286700	0	0	0	0	0	0	0	0	0
Os04g0548300	786	741	884	907	836	900	742	713	699
Oryza_sativa_newGene_1703	37	39	43	85	62	59	37	59	57
Os01g0815100	36	40	46	51	37	28	45	44	65
Os01g0138800	1837	1369	1435	1091	1088	853	712	816	790
Os03g0695400	12	7	10	3	13	12	11	7	13
Os05g0143550	84	106	116	62	91	129	83	92	80
Os01g0178775	0	1	4	2	3	1	2	1	2
Os04g0578000	346	249	268	192	231	201	128	145	131
Os06g0134400	400	399	395	283	316	310	258	254	269
Os04g0644000	0	0	0	8	5	0	0	0	0
Os01g0873800	1374	1294	1302	1655	1549	1783	1395	1423	1445
Os02g0273050	22	23	23	20	23	27	18	16	20
Os08g0368333	72	40	42	79	68	50	65	81	53
Os04g0693000	4403	3974	3926	3878	3728	3840	3596	3686	3423
Os02g0720400	2	7	6	2	6	3	6	0	12
Os05g0477200	33	11	7	17	24	0	0	34	50
Os04g0385600	170	181	141	264	69	48	75	89	90
Os07g0635150	31	42	17	14	33	20	17	8	3
Os02g0725300	2558	2466	2410	3358	2909	2944	2518	2597	2684
Os07g0693100	16	18	26	20	16	25	19	31	59
Os08g0539400	51	38	22	41	43	54	32	53	20
Os10g0549900	0	3	0	2	2	0	0	0	0
Os11g0583300	9	0	3	6	0	0	4	0	0
Os07g0470700	259	203	231	213	211	179	178	165	170
Os08g0104900	256	190	241	370	360	374	263	251	247
Os02g0105000	672	615	645	777	742	710	772	682	728
Os06g0686050	0	0	0	0	0	0	0	0	0
Oryza_sativa_newGene_2354	13	16	15	17	6	12	17	26	20
Os08g0157700	11	11	11	14	10	29	7	1	1
Os07g0136800	154	103	178	165	211	218	120	181	186
Os02g0581700	0	0	0	0	0	0	0	0	0
Os02g0468200	655	613	602	575	602	501	510	472	567
Os02g0293500	1576	1452	1710	1612	1585	1834	1442	1256	1416
Os04g0598600	0	0	1	0	0	0	1	0	2
Os03g0799250	3	0	0	0	0	0	2	0	0
Os02g0294000	0	2	0	0	0	0	2	0	0
Os01g0706400	1893	1697	1897	2239	2308	2342	2135	1901	2060
Os06g0364850	0	0	4	0	0	0	0	2	0
Os12g0209502	0	0	0	0	0	0	0	0	0
Os08g0197025	3	0	12	0	0	5	27	0	4
Os07g0235800	2361	2260	2406	3423	2750	2868	2559	2672	2472
Os01g0116400	0	0	7	1	0	4	4	0	0
Os09g0528000	1793	1557	1710	1405	1216	1453	1485	1593	1502
Os04g0580350	0	1	0	0	0	0	0	1	1
Os10g0580550	27	25	19	99	85	81	69	90	75
Os10g0414800	0	2	3	3	5	4	0	2	0
Os12g0576100	1479	1042	1470	2112	1866	1880	1956	1870	1866
Os06g0663900	1702	1685	1799	1819	1899	1795	1869	1865	1785
Os07g0187900	796	714	610	1238	914	725	812	906	877
Os01g0153900	0	0	0	0	0	0	0	0	0
Os04g0494100	2029	1737	1900	2126	2098	1996	3732	3442	3497
Os03g0850300	136	88	150	181	130	148	132	159	136
Os02g0687900	370	273	262	205	148	203	337	310	365
Os03g0176700	43	75	44	20	21	15	17	25	36
Os07g0695100	4000	3590	3646	3819	3859	3625	4244	4449	4293
Os07g0238800	322	313	264	348	306	312	277	276	364
Os06g0134433	1	1	0	0	0	0	0	0	0
Os12g0275400	236	227	199	198	209	155	210	186	154
Os12g0634500	22	7	12	16	16	20	12	8	18
Os01g0593500	458	457	451	469	361	330	293	272	281
Os10g0497550	7	8	6	2	9	9	11	8	4
Os10g0432400	1	4	11	8	9	11	7	10	8
Os02g0697200	1269	1149	1342	1021	1023	1010	981	951	898
Os01g0357200	30	54	62	30	38	42	32	33	44
Os10g0540300	6767	6160	6487	6679	6829	6535	6786	6611	6481
Os02g0149900	13	8	4	6	20	6	0	14	12
Os01g0223800	158	177	172	224	256	275	234	269	251
Os03g0210000	0	0	0	5	3	0	0	0	0
Os01g0548000	43	28	27	47	69	28	38	41	37
Os11g0264900	0	0	0	0	0	0	0	0	0
Os08g0205125	126	99	105	112	142	139	83	90	107
Os03g0667201	0	0	0	0	0	0	0	0	0
Os02g0209100	4801	4791	4960	4775	4526	5321	4810	4634	4684
Os11g0126500	0	0	0	0	0	0	0	0	0
Os05g0164000	0	1	0	1	0	0	0	0	0
Os04g0144300	0	0	0	0	0	0	0	0	0
Os01g0505500	181	156	167	152	117	119	145	115	107
Os07g0487000	0	0	0	0	0	0	0	0	0
Os04g0176300	0	3	9	5	5	0	0	0	0
Os03g0823900	371	310	296	426	488	464	385	444	417
Os06g0103400	798	883	651	831	615	420	511	608	562
Os12g0590400	1479	1321	1357	1433	1478	1461	1313	1536	1382
Os03g0360800	58	61	34	98	65	67	63	82	86
Os01g0270501	19	47	27	17	24	29	13	14	21
Os01g0372500	0	2	6	0	0	0	0	3	0
Os08g0425800	1117	930	953	2038	1441	1404	1296	1415	1535
Os03g0232200	532	467	511	346	346	419	268	291	245
Oryza_sativa_newGene_503	32	40	18	64	26	21	41	44	44
Os04g0217500	0	0	0	0	0	0	0	0	0
Os11g0637600	0	0	0	0	0	2	2	0	0
Os01g0706850	58	80	33	231	91	55	49	127	143
Os03g0176200	4	3	6	2	1	0	0	0	0
Os10g0558650	0	0	0	0	0	0	0	0	0
Os03g0718300	84	57	95	69	77	57	77	104	80
Oryza_sativa_newGene_588	0	5	2	4	7	4	0	7	0
Os07g0587300	123	84	78	379	236	124	43	49	38
Os10g0358600	1100	1034	1202	775	766	746	810	831	751
Os07g0164600	1511	1433	1554	1597	1508	1506	1296	1446	1334
Os02g0729350	96	86	76	77	45	69	99	70	56
Os01g0303300	6	3	4	3	12	8	8	5	14
Os05g0408900	883	793	773	740	625	715	756	742	698
Os07g0593332	146	124	104	245	128	106	132	139	169
Os02g0220000	0	0	3	0	4	0	3	3	0
Os05g0388500	3280	3161	2993	2506	2486	2233	2485	2605	2473
Os10g0503600	530	532	571	477	452	455	491	472	495
Os06g0682666	122	138	152	139	205	165	128	238	150
Os03g0664600	39	13	36	12	20	4	20	59	42
Os08g0247600	0	0	0	0	4	0	0	0	0
Os02g0177300	157	170	134	137	75	57	117	92	81
Os07g0516700	15	12	14	11	15	13	11	14	14
Os01g0596001	0	0	0	0	0	0	0	0	0
Os01g0657400	102	108	125	133	91	44	122	79	118
Os06g0632400	69	34	48	111	154	109	117	92	91
Oryza_sativa_newGene_4655	0	0	0	2	0	0	0	4	0
Os01g0103075	0	0	7	0	0	0	0	0	0
Os08g0404700	0	0	2	2	0	2	4	4	0
Os01g0104200	12	11	15	47	62	41	43	17	27
Os03g0114300	2336	2266	2530	2902	2787	2951	2801	2381	2827
Os02g0603000	9	4	1	23	30	2	12	19	7
Os02g0696650	496	610	538	672	640	571	562	612	619
Os02g0175800	6215	5413	6400	5193	5134	4410	4336	4519	4306
Os02g0832000	21	27	8	16	16	29	10	21	18
Os12g0507000	865	868	918	1060	1055	1211	987	985	873
Os06g0566700	411	377	292	498	480	409	454	505	453
Os04g0534100	557	484	466	484	407	464	379	417	397
Oryza_sativa_newGene_4027	5	0	0	0	0	0	0	0	0
Os03g0759500	113	99	97	117	62	85	101	98	116
Os11g0209550	82	28	36	37	35	43	37	27	20
Os06g0646700	785	813	670	698	649	592	704	677	694
Os04g0387300	190	151	191	476	458	411	424	427	463
Os01g0110200	47	56	67	106	38	27	53	117	123
Os08g0369300	553	498	586	398	449	452	502	411	446
Os01g0668901	573	580	527	949	745	884	742	818	726
Os07g0160800	0	1	0	0	4	0	3	4	0
Os10g0491250	0	0	0	0	0	0	0	0	0
Os05g0364650	0	0	0	0	0	0	0	0	0
Os08g0100150	125	102	108	130	108	132	166	137	124
Oryza_sativa_newGene_1408	0	0	0	1	6	2	0	3	5
Os01g0569200	0	0	0	0	0	0	0	0	0
Os07g0232100	0	0	0	0	0	0	0	0	0
Os03g0190300	215	172	220	182	198	121	98	119	122
Os09g0455300	74	88	93	141	121	106	91	153	89
Os02g0580800	1947	1580	1904	1704	1699	1925	1715	1770	1743
Os08g0269500	256	229	285	365	208	266	226	315	234
Os09g0463600	128	130	121	125	75	98	166	216	220
Os04g0202500	91	90	121	76	94	98	82	90	104
Os12g0597300	2224	2033	2152	2134	2125	2126	2024	2082	1861
Os06g0681000	84	69	98	121	95	91	100	77	110
Os07g0152800	4278	3857	4181	4193	4356	4324	4012	4031	4112
Os01g0973600	394	319	350	455	391	391	468	437	424
Os06g0179800	324	296	373	455	424	455	406	394	353
Os07g0134000	3367	2960	3009	2518	2269	2072	2408	2527	2510
Os02g0799700	28	31	15	131	27	22	27	30	24
Os02g0781850	1	0	0	0	0	0	1	0	0
Os12g0550800	1359	1097	1178	982	1014	857	1659	1760	1765
Os10g0131200	1904	1744	1727	1830	1800	1896	1840	1896	1909
Os05g0137600	235	215	248	242	191	185	219	162	182
Os03g0159400	116	105	120	156	104	90	130	126	143
Oryza_sativa_newGene_1416	60	52	60	75	56	85	61	84	74
Os09g0563200	2237	1919	2140	2836	2710	2663	2772	2697	2717
Os08g0127500	575	456	511	563	413	400	475	617	531
Os06g0724900	499	368	494	620	619	675	488	576	478
Os05g0245300	505	339	441	610	537	526	866	897	831
Os06g0270950	60	45	24	42	21	32	42	35	43
Os11g0240800	102	111	81	79	134	131	147	142	185
Os01g0126900	11	24	30	41	48	26	0	13	7
Os05g0562200	9806	7942	9042	16167	15511	15332	17420	17844	16212
Os06g0254300	961	840	793	844	755	540	1004	995	1127
Os03g0746800	1383	1474	1486	1399	1189	1345	1208	1011	1021
Os10g0489448	76	80	38	98	90	82	109	79	72
Os12g0611900	144	130	164	211	199	160	231	175	210
Os09g0535400	34	21	19	70	53	24	21	12	8
Os03g0219200	2274	2181	2722	3428	3089	2695	2903	2644	3022
Os01g0882250	0	0	0	0	1	0	1	0	1
Os08g0118900	191	134	137	234	211	184	199	255	295
Os03g0156500	1875	1764	1665	2136	1919	2020	1652	1842	1765
Os08g0327100	6687	6260	6338	5892	5975	6100	6295	5921	6092
Os09g0356300	11	5	23	0	19	17	16	14	13
Os02g0332700	504	476	414	516	375	337	442	543	466
Os09g0421800	61	36	40	20	28	33	57	33	33
Os03g0808300	5835	4800	5274	11272	9852	8638	10296	11936	10961
Os03g0146100	47520	42138	35457	54634	43745	35977	46479	56240	52316
Os05g0267850	0	0	0	0	0	0	0	0	0
Oryza_sativa_newGene_4690	0	0	3	5	8	0	5	0	0
Os01g0667750	0	0	0	0	0	0	0	0	0
Os12g0457500	22	2	10	48	7	4	10	20	16
Os05g0272200	69	58	44	72	64	78	51	56	60
Os06g0568200	15272	13783	15538	14784	14766	14719	14398	13809	13858
Os05g0541100	280	279	258	189	221	169	131	163	143
Os08g0121975	0	0	0	0	0	0	0	0	0
Os03g0248250	0	0	4	0	0	5	4	0	11
Os09g0515500	1712	1617	1582	1614	1613	1494	1370	1366	1301
Os03g0752100	6522	5799	6064	5757	5791	5530	5412	5799	5151
Os01g0881000	12	10	9	6	21	15	16	21	26
Os03g0659266	2	0	1	0	0	0	1	0	1
Os08g0558700	929	885	1086	1217	1040	1086	1019	935	999
Os03g0332201	60	80	60	75	33	39	37	56	51
Os11g0118500	308	290	263	302	306	266	243	236	264
Os09g0316400	2	2	2	4	3	0	3	0	2
Os12g0181533	12	15	29	21	24	18	15	0	15
Os04g0676800	190	204	190	291	324	293	339	330	315
Os04g0413900	75	71	77	108	57	67	98	74	102
Oryza_sativa_newGene_1076	6	0	0	3	3	0	0	2	4
Os03g0221500	1988	1807	1649	1734	1641	1705	1351	1382	1299
Os03g0370200	311	251	284	390	418	337	333	410	257
Os11g0248000	6	7	8	8	7	6	9	9	7
Oryza_sativa_newGene_4114	40	45	48	38	31	65	59	44	65
Os01g0646800	3337	2764	3067	3686	3627	4194	3127	3485	3123
Oryza_sativa_newGene_2943	0	0	0	2	0	0	0	0	0
Os05g0436700	0	0	0	0	0	0	0	0	0
Os12g0543101	0	0	0	0	0	0	0	0	0
Os12g0278700	1974	1757	2172	2442	2588	2588	2364	2243	2209
Os08g0173300	21	24	36	38	46	16	35	18	30
Os07g0140633	0	0	0	0	0	0	0	0	0
Os03g0712900	370	327	345	385	416	393	390	361	389
Oryza_sativa_newGene_301	13	7	8	4	18	18	5	10	19
Os12g0131266	204	190	188	212	196	186	193	212	187
Os05g0150300	5007	4698	5050	5476	5447	5624	4988	4862	4892
Os06g0220900	78	98	91	152	57	60	74	127	83
Os10g0207400	1028	875	942	1145	1258	1089	1146	1012	950
Os07g0141900	51	55	50	49	39	44	30	39	36
Oryza_sativa_newGene_1287	8	6	13	3	5	0	8	18	4
Os01g0879300	11	11	12	51	60	20	28	42	37
Os09g0495500	232	206	179	226	169	169	124	131	129
Os02g0199500	687	594	734	895	881	898	868	877	740
Os03g0790500	204	145	134	189	143	122	110	110	85
Os05g0516600	5151	4673	4973	5405	5119	5105	5073	5398	5223
Os07g0143600	311	295	315	453	409	332	327	331	296
Os11g0112650	175	178	226	303	269	318	297	232	258
Os05g0575500	478	491	467	607	602	652	560	742	629
Os02g0122800	13400	11945	13207	8416	8088	8178	7536	7898	7670
Os02g0816100	141	113	169	125	119	108	165	129	114
Os05g0452800	1195	1149	1052	1111	1026	1084	1218	1263	1147
Os12g0502350	3	0	0	0	0	0	0	0	0
Os04g0624800	75	84	104	60	58	58	53	75	78
Os09g0487500	1352	1202	1484	1374	1322	1107	1389	1225	1191
Os02g0107200	257	254	218	156	153	138	179	137	127
Os03g0401951	248	238	299	353	321	338	290	417	303
Os03g0211100	702	461	658	788	850	868	752	733	692
Os07g0177100	1308	1337	1217	1322	1302	1335	1233	1071	1178
Os05g0527333	0	0	0	0	0	0	0	0	0
Os12g0102400	4459	4249	4476	4441	4645	5018	4246	4407	4469
Os04g0531700	947	862	901	912	983	1009	1017	926	919
Os06g0273400	39	74	89	72	50	57	75	80	21
Os05g0192200	4	0	3	0	3	0	4	0	0
Os08g0486700	38	22	33	24	35	26	38	30	47
Os07g0588400	6	11	0	0	6	19	3	2	0
Os10g0114500	2226	1889	2001	1698	1669	1630	1515	1666	1486
Os05g0588900	71	72	73	66	73	67	36	43	44
Os01g0764950	168	133	144	116	133	146	129	189	138
Os03g0131400	1267	1100	1300	1111	1164	1100	1050	1003	1005
Oryza_sativa_newGene_3632	32	20	12	24	24	38	35	20	18
Os09g0426800	531	411	433	408	404	336	430	560	450
Os01g0528000	101	97	67	94	77	43	52	80	80
Os02g0799000	503	432	397	332	381	280	339	421	343
Os04g0272200	169	106	129	193	131	156	140	144	114
Os08g0427900	2199	2068	2104	2121	2056	2103	1894	1914	1957
Os11g0158200	0	0	0	0	0	0	0	0	0
Oryza_sativa_newGene_2289	18	0	0	0	3	15	0	0	0
Os07g0154100	11	2	8	16	26	13	15	15	50
Os04g0338950	0	0	0	0	0	0	0	0	0
Os06g0627001	104	134	120	147	69	48	50	83	179
Oryza_sativa_newGene_2303	4	8	8	14	15	11	20	18	26
Os01g0947500	1	0	0	5	0	1	0	0	0
Os12g0161700	469	417	421	481	542	512	441	459	407
Os01g0235400	2920	2889	2732	3138	2749	2950	2448	2681	2473
Os09g0297800	0	2	0	8	0	0	0	0	0
Oryza_sativa_newGene_703	2	0	0	0	0	0	0	0	2
Oryza_sativa_newGene_4380	0	4	9	5	3	0	19	10	7
Os03g0411000	1904	1786	1799	1957	1786	1894	1669	1774	1688
Os09g0318600	571	575	551	578	528	504	469	447	478
Os05g0520401	4	8	11	12	7	5	7	8	6
Os05g0536225	17	20	22	11	12	9	16	18	15
Os03g0798233	0	0	0	0	0	0	0	0	0
Os02g0458100	25	29	23	20	17	5	20	17	37
Os01g0693100	0	0	0	0	0	0	0	0	0
Os01g0954500	1741	1539	1331	1465	1233	975	661	832	747
Os07g0584900	565	583	452	1169	724	588	847	1039	1091
Os02g0580000	6	0	17	4	0	0	0	3	0
Os10g0495416	356	308	363	375	354	424	296	301	334
Os06g0539250	0	0	0	0	0	0	0	0	0
Os06g0210900	8	17	10	14	6	6	6	5	0
Os02g0561000	0	0	0	0	0	0	0	0	0
Os04g0570125	0	0	0	0	0	0	0	0	0
Os06g0112100	4369	4194	4600	3926	3804	4003	3193	3159	3085
Os09g0467100	830	870	874	874	852	834	792	669	724
Os02g0640100	127	149	110	138	58	49	105	146	147
Os02g0469200	5725	5664	5550	6486	5900	5840	5744	5726	5627
Os05g0210525	22	22	20	19	15	15	18	21	15
Os03g0822033	4	0	3	4	5	5	3	3	3
Os12g0599550	0	0	0	0	0	0	0	0	0
Os04g0509400	45	76	60	98	98	104	73	61	85
Os05g0156300	11610	10747	11664	9298	9098	9899	8659	8596	8824
Oryza_sativa_newGene_1900	0	0	0	0	0	0	0	0	2
Os05g0536250	4	7	4	2	0	0	0	4	0
Os07g0574500	0	0	0	0	0	0	0	0	0
Os08g0509400	1521	1336	1326	1594	1211	1271	1581	1708	1629
Os02g0219800	795	727	700	920	751	453	865	1204	828
Os01g0264900	222	213	193	162	188	169	154	145	169
Os06g0719600	10478	8917	9497	11816	11563	11410	10769	11651	10608
Os04g0519900	670	653	690	657	611	678	533	493	452
Os06g0534800	78	45	65	61	61	79	111	100	93
Os09g0344700	244	307	222	366	190	126	185	215	259
Os11g0138950	126	115	82	66	73	70	119	125	158
Os05g0552900	45	35	24	27	37	24	14	9	17
Os02g0182850	98	141	71	343	123	93	96	112	137
Oryza_sativa_newGene_545	12	15	10	7	8	3	8	3	6
Os04g0369033	0	0	0	0	0	0	0	0	0
Os02g0141000	148	156	160	97	145	126	95	115	106
Os01g0106900	2994	2619	2987	3211	3101	3131	2353	2447	2248
Oryza_sativa_newGene_4828	0	3	0	0	0	0	4	0	0
Os02g0736100	1942	1941	1884	1832	1618	1605	1580	1570	1609
Os06g0562300	665	693	563	549	396	289	293	355	434
Os01g0960101	0	0	0	0	0	0	0	0	0
Os02g0168100	490	502	519	1291	1180	872	898	878	845
Oryza_sativa_newGene_3106	6	0	0	2	0	0	0	0	0
Os01g0160700	44	38	27	31	30	41	38	30	40
Os04g0174100	0	1	0	28	6	28	1	2	3
Os06g0334300	2859	2884	3080	2810	2946	2927	3269	3218	3291
Os12g0220833	0	0	0	0	0	0	0	0	0
Os02g0235000	1077	1092	1252	1239	1218	1266	1252	1087	1155
Oryza_sativa_newGene_4099	4	3	12	0	2	0	0	0	2
Os03g0754200	817	654	636	1336	1197	1162	1231	1285	1256
Os08g0467100	164	151	141	172	131	125	167	151	124
Os04g0402700	1201	1007	1026	1504	1429	1263	1551	1487	1552
Os05g0564450	9	4	1	3	7	4	3	6	4
Os05g0468750	0	8	8	15	0	8	2	1	4
Os12g0587116	0	0	0	4	0	0	0	1	11
Os01g0971100	1447	1374	1469	1770	1498	1732	1598	1580	1496
Os08g0458600	0	0	0	0	0	0	0	0	0
Os01g0775500	154	136	151	96	114	132	50	71	82
Os07g0546501	2	4	2	1	1	1	2	4	1
Os07g0176200	7230	6521	6958	7021	7172	7585	7480	7764	7101
Os06g0148900	4	0	0	2	0	0	0	0	2
Oryza_sativa_newGene_2412	0	0	0	1	1	0	0	1	0
Os04g0175000	150	127	134	171	141	147	139	160	137
Oryza_sativa_newGene_1209	90	69	78	117	92	114	141	86	138
Os03g0689100	3365	3265	3326	2783	2733	2743	3338	3008	2988
Os03g0453800	254	245	259	299	300	271	254	300	282
Os07g0475800	1701	1658	1880	1796	1687	1671	1289	1404	1298
Os01g0263900	60	78	13	57	37	32	47	20	27
Os02g0103900	1360	1346	1341	1348	1299	1222	1252	1313	1171
Oryza_sativa_newGene_1278	0	0	0	0	0	0	5	0	2
Os05g0391200	1840	1669	1929	1961	1900	2097	2565	2412	2488
Os02g0778500	633	590	681	663	617	643	561	662	586
Os11g0675200	0	0	0	0	0	0	0	0	0
Os06g0275000	58	44	78	96	55	58	33	94	65
Os04g0112300	1134	1092	1106	993	889	933	910	868	846
Os06g0298200	990	894	912	1492	1427	1371	1195	1375	1209
Os09g0493500	383	302	365	394	421	407	374	429	370
Os07g0571100	19354	17380	17951	17977	17465	18463	16837	17624	16389
Os12g0163600	293	235	304	363	256	261	219	257	294
Os10g0492000	3036	2982	3322	2983	2736	3168	2981	2776	2805
Oryza_sativa_newGene_538	39	24	22	47	53	38	63	39	51
Os12g0138000	0	0	0	0	0	0	0	0	0
Oryza_sativa_newGene_1853	1	1	5	1	0	0	3	3	2
Oryza_sativa_newGene_3877	404	355	382	241	242	258	310	229	221
Os06g0714432	164	116	181	269	258	285	299	302	282
Os07g0236300	109	119	113	162	153	132	121	112	127
Os05g0494600	5	4	4	8	11	5	13	9	9
Os06g0726100	478	469	434	920	722	580	485	440	484
Os01g0872450	0	0	0	0	1	0	0	0	0
Os05g0108050	2	2	4	3	0	2	5	3	5
Os10g0154600	1120	1152	1212	1219	1189	1420	1015	1043	1045
Os02g0101100	1549	1556	1559	1551	1599	1494	1514	1470	1571
Oryza_sativa_newGene_3848	0	2	0	0	1	0	0	0	0
Os07g0677500	0	0	0	0	0	0	0	5	6
Os03g0598002	22	17	22	16	16	26	30	21	39
Os05g0584950	30	32	24	21	22	10	20	19	10
Os09g0453700	304	379	330	351	315	280	260	332	323
Oryza_sativa_newGene_3549	205	187	193	228	206	229	142	155	170
Os10g0553300	791	680	777	721	622	711	308	247	319
Os03g0818000	384	304	311	354	252	303	308	324	264
Oryza_sativa_newGene_3938	538	436	569	4145	4011	3363	3399	3020	3164
Os05g0495700	726	725	777	734	653	651	736	740	732
Os03g0201800	14	13	18	17	0	0	0	7	6
Os08g0305000	347	357	283	282	292	272	267	277	351
Os02g0777100	5488	4836	5484	9884	9691	9878	9774	9160	9163
Os05g0104000	1511	1407	1298	1281	1240	1049	913	988	933
Oryza_sativa_newGene_3953	0	0	0	0	0	0	5	0	0
Oryza_sativa_newGene_1859	6	8	20	4	13	11	5	10	3
Os02g0580500	113	104	85	193	120	99	113	134	116
Os11g0160100	787	715	774	1237	1159	1253	998	1088	1150
Os09g0381600	258	242	265	242	213	130	138	174	198
Os10g0188166	0	0	0	0	0	0	0	0	0
Os09g0455400	327	316	344	339	376	365	333	307	310
Oryza_sativa_newGene_1201	3	7	8	10	17	13	10	2	1
Os05g0413400	891	759	1001	807	832	836	565	667	731
Os04g0211700	0	0	0	0	0	0	0	0	0
Os01g0296450	395	319	301	314	289	263	453	409	355
Os02g0301450	478	374	402	490	434	414	393	414	374
Os10g0115500	0	0	0	0	0	0	0	0	0
Os03g0184300	1316	946	974	1970	1810	1350	1716	2196	2009
Os06g0555900	3	4	6	10	8	6	3	3	2
Os05g0367000	388	300	358	365	277	257	284	350	275
Os07g0211700	0	0	0	0	0	0	0	0	0
Os04g0206500	45	82	83	52	25	38	17	11	16
Os03g0196500	27	25	33	59	27	31	20	25	35
Os03g0302100	9	16	12	10	18	22	17	29	32
Os05g0407500	3771	3502	3127	3505	3203	2823	2886	3071	2717
Os10g0328600	8	38	5	0	39	10	6	0	10
Oryza_sativa_newGene_4010	33	23	26	140	172	156	2	14	14
Os09g0496250	0	0	0	0	0	0	0	0	0
Os11g0265600	643	501	569	712	676	715	639	559	641
Os01g0134200	206	136	204	155	169	171	154	112	135
Os07g0614300	326	311	337	336	361	366	364	316	226
Os01g0948500	421	364	388	458	377	496	440	414	418
Oryza_sativa_newGene_1589	2	3	0	0	6	7	0	0	2
Os02g0183500	0	0	0	0	0	0	0	0	0
Os03g0644700	45	28	20	31	72	24	47	37	42
Os06g0694400	462	438	457	366	354	327	350	294	354
Os07g0113000	0	0	0	0	0	0	2	0	0
Oryza_sativa_newGene_4853	7	0	3	0	2	1	0	0	0
Os06g0532500	3	1	0	2	0	0	1	1	0
Oryza_sativa_newGene_1958	17	9	11	13	18	11	13	10	6
Os01g0229200	8643	7713	8195	9992	9900	9547	10234	10170	9569
Os06g0100550	1	1	3	4	4	8	6	4	5
Os06g0346201	341	346	295	627	231	159	190	361	346
Os04g0304750	2	1	0	0	2	0	2	2	0
Os11g0148400	892	1043	1066	1016	1099	1062	1203	979	1101
Os05g0561600	1146	1100	1053	1587	1348	1258	1080	1223	1199
Os03g0643000	20	34	43	56	64	57	78	50	51
Os11g0706100	2131	1933	2064	2378	2248	2432	2180	2273	2210
Os02g0560450	138	122	160	143	102	129	116	114	102
Os11g0146800	176	165	164	149	107	141	107	133	127
Os10g0327300	763	803	879	640	669	688	593	621	674
Os11g0167200	302	271	329	314	331	310	282	341	292
Os12g0103300	202	161	176	178	180	133	165	167	155
Os04g0480801	12	4	12	18	11	11	13	9	14
Os12g0126000	699	585	712	587	530	603	662	710	739
Os05g0534800	1259	1235	1249	1625	1865	2017	1373	1296	1487
Os02g0264300	390	395	465	340	392	327	387	411	401
Os04g0110300	458	543	544	621	579	700	614	600	614
Os09g0481600	279	229	265	269	271	299	215	271	275
Os02g0677700	2110	1932	2113	2202	2154	2366	2108	2083	2083
Os06g0260000	197	189	156	457	310	271	296	278	260
Os04g0421900	5951	5598	6171	6110	6091	6330	5827	5436	5765
Os11g0433200	5032	4945	5195	5199	5310	5391	5165	4735	4950
Oryza_sativa_newGene_3542	42	39	22	36	22	20	23	33	26
Os02g0251900	9	10	0	2	2	2	5	0	0
Os06g0704000	113	72	90	92	111	87	129	78	97
Os06g0641500	61	40	60	142	101	109	61	72	63
Os08g0442300	1498	1427	1519	1360	1372	1444	1145	1076	1338
Os10g0413500	2454	2156	2188	3166	2670	2503	2539	2782	2610
Os07g0129900	49	77	75	66	44	23	36	46	28
Os01g0932525	1	0	0	3	0	0	1	8	3
Oryza_sativa_newGene_4308	2	5	0	3	0	0	0	11	0
Os03g0226800	65	94	100	70	94	59	41	85	48
Os10g0391300	479	435	434	304	285	297	256	282	280
Os01g0150900	50	31	38	60	71	53	88	86	73
Os02g0178901	0	0	0	0	0	0	0	0	0
Os07g0516500	3018	3129	3115	4117	4242	4243	4374	4333	4400
Os03g0795500	1787	1684	1761	1840	1884	1881	1511	1482	1475
Oryza_sativa_newGene_759	0	0	4	0	0	0	0	0	0
Os06g0731000	3	0	0	0	0	0	0	0	0
Os09g0493700	1583	1330	1579	1775	1555	1663	1494	1342	1318
Os11g0616200	486	475	433	630	446	478	483	411	472
Os08g0478000	1170	951	978	1908	1810	1840	2866	3310	2710
Oryza_sativa_newGene_635	8	3	3	6	11	9	3	4	0
Os11g0140400	2174	1858	1986	1980	2106	2199	1681	1662	1547
Os02g0593100	13	8	12	0	9	0	8	8	0
Oryza_sativa_newGene_4885	45	46	78	50	66	50	35	45	73
Os04g0597400	37	54	26	87	94	70	50	103	77
Os10g0476100	160	120	158	82	105	102	52	108	67
Os05g0302300	1023	1005	1119	1207	1046	1112	1095	1057	1217
Os05g0554500	1836	1814	1968	2909	2605	2735	2827	2692	2648
Os10g0564400	0	0	8	5	4	12	13	20	12
Os08g0535000	351	440	328	292	232	242	281	405	253
Os12g0107700	1110	1124	1023	967	1001	959	789	834	799
Os02g0596500	1379	1264	1370	1425	1215	1326	1268	1172	1336
Oryza_sativa_newGene_3749	7	3	0	4	5	5	4	0	4
Os08g0137050	0	0	0	0	0	0	0	0	0
Os01g0701350	0	0	0	0	0	0	0	0	0
Os06g0351500	601	484	542	340	334	334	510	438	579
Oryza_sativa_newGene_3670	368	410	440	589	514	464	500	451	519
Os12g0512100	239	238	247	344	219	155	224	308	207
Os11g0702600	0	0	0	0	0	0	0	0	0
Os01g0384450	32	15	16	24	30	20	20	42	46
Os09g0447000	108	120	91	94	88	49	57	61	53
Os01g0225300	624	651	669	534	593	672	594	633	660
Os03g0228500	1161	1133	1275	1324	1327	1237	1312	1189	1200
Os01g0575500	6139	6118	6171	5937	5396	6027	5685	5439	5421
Os03g0187350	5	5	8	9	11	5	8	5	0
Os11g0603000	0	0	0	4	0	0	0	0	8
Oryza_sativa_newGene_3999	0	2	5	0	0	0	3	0	0
Os03g0655850	12	6	8	5	11	8	7	3	4
Os05g0273800	801	685	763	786	711	586	630	678	658
Os07g0621400	66	78	83	63	103	108	90	70	92
Os06g0731100	863	788	709	862	799	860	841	852	853
Os06g0205100	0	0	0	0	0	0	0	0	0
Os08g0163800	0	0	0	0	0	0	0	6	0
Os02g0164900	7859	7343	7594	6246	5832	6425	5476	5469	5409
Os05g0292200	2120	1885	1955	2021	1880	2043	1749	1809	1700
Os06g0192300	0	0	0	0	0	0	0	0	0
Os08g0462000	4	0	2	0	3	2	3	4	8
Os11g0194000	0	0	0	0	0	0	0	0	0
Os02g0499000	992	1022	1043	1045	1078	1031	948	902	863
Oryza_sativa_newGene_278	0	0	0	0	2	0	0	0	0
Os02g0330200	1742	1592	1566	1353	1351	1485	1078	1175	1049
Os10g0497432	384	429	435	463	521	578	495	440	449
Os11g0544866	74	88	0	0	32	0	0	30	17
Os02g0764200	204	112	134	137	144	141	155	117	119
Os01g0597600	1259	889	1197	494	461	448	426	423	374
Os03g0607700	322	272	213	537	481	319	334	481	397
Os05g0586500	19	7	20	57	54	58	9	45	13
Os03g0281900	625	598	611	971	925	879	1272	1446	1138
Os07g0485366	0	0	0	0	0	0	0	0	0
Os06g0481000	48	40	64	44	60	68	57	72	64
Oryza_sativa_newGene_2105	0	0	14	9	13	12	12	16	24
Os09g0482720	375	342	336	636	662	649	645	573	553
Os01g0943000	2212	2071	2197	2071	2164	2057	1952	2034	1826
Os06g0583501	11	14	13	12	31	14	16	5	19
Os03g0193600	0	0	0	0	0	0	0	7	0
Os01g0195400	785	882	735	920	721	523	1037	1436	1374
Os06g0628150	35	14	22	0	2	0	2	0	0
Os08g0112566	0	0	0	0	0	0	0	0	0
Oryza_sativa_newGene_1386	191	202	235	215	179	234	285	225	186
Os06g0286700	344	321	305	556	615	700	713	725	600
Os04g0462550	6	8	13	7	13	32	13	6	14
Os06g0513781	3213	5609	6127	9029	8015	8073	2707	1950	1045
Os04g0345100	41	48	26	75	30	22	12	32	37
Os03g0638200	1383	1223	1409	3446	3443	3414	2840	2448	2795
Os10g0488100	1826	1573	1891	1692	1742	1712	1386	1594	1447
Os04g0534600	4	6	9	0	0	0	2	0	2
Oryza_sativa_newGene_3441	87	121	102	69	81	74	60	62	64
Os01g0155800	52	51	54	47	49	26	43	45	20
Os01g0563700	53	94	68	67	55	72	62	46	70
Os02g0732500	1009	968	1116	1076	1088	1166	1116	1131	1019
Os11g0291500	268	309	265	245	240	307	263	281	285
Os12g0179951	0	0	0	0	0	0	0	0	0
Os02g0303200	243	292	238	276	201	142	195	212	210
Os03g0644600	11	9	5	18	22	20	5	11	24
Os11g0197500	317	307	337	263	239	199	264	259	292
Os05g0105050	68	60	20	99	32	14	17	19	37
Os04g0401200	16	8	4	8	11	12	10	14	10
Os06g0306500	10	9	12	0	3	2	13	12	0
Os03g0187400	117	187	110	163	116	100	74	115	95
Os03g0123500	1979	1720	1846	1711	1457	1363	1860	1799	1732
Os02g0293350	455	366	315	590	486	636	401	504	450
Os07g0677350	0	0	0	0	0	0	0	0	0
Os10g0447100	2815	2832	2948	2989	2956	2793	2980	2602	2791
Os06g0121300	119	112	123	100	76	58	76	79	109
Os09g0472700	564	385	416	934	883	759	441	403	422
Os01g0631900	485	406	471	560	472	436	454	657	478
Os04g0405500	414	576	370	739	379	250	362	534	512
Os06g0145400	0	5	0	12	9	4	2	5	0
Os03g0122100	112	105	114	84	95	70	100	88	77
Os11g0170000	543	411	402	645	633	448	695	502	646
Os10g0182300	47	46	35	75	79	68	62	87	62
Os06g0527800	0	0	0	0	0	0	0	0	0
Os03g0621201	0	0	0	0	0	0	0	0	0
Os05g0571600	179	157	160	185	206	190	169	151	199
Os06g0499000	1745	1989	1991	1837	1808	1954	1735	1667	1697
Os01g0362400	297	282	268	242	252	243	247	257	195
Os11g0154300	26	25	18	21	16	8	10	23	9
Os02g0120600	532	445	486	931	883	1013	634	572	604
Os05g0141800	2	4	1	7	4	2	5	3	3
Os11g0264200	663	613	670	901	887	887	815	803	766
Os01g0915300	689	606	747	858	920	873	980	883	946
Os07g0667900	705	602	712	759	641	618	660	690	610
Os01g0357100	4636	4011	3751	7692	7643	6876	13212	14733	14110
Os03g0200100	0	4	0	0	0	4	0	0	0
Os09g0520500	240	246	254	204	193	206	222	180	164
Os04g0610500	921	975	1033	720	600	736	716	632	727
Os01g0559500	698	617	726	641	721	663	624	602	637
Oryza_sativa_newGene_3282	0	0	0	0	4	0	0	0	0
Os03g0140700	1562	1338	1268	1509	1190	1075	1079	1252	1236
Os05g0563000	254	269	184	172	100	82	214	206	216
Os01g0136600	352	325	314	360	362	405	307	389	369
Os01g0715000	271	277	258	248	298	307	220	202	232
Os03g0807900	153	128	141	118	105	107	49	56	35
Os09g0331100	0	0	0	0	0	0	0	0	0
Os11g0116300	697	543	613	585	635	589	604	566	589
Os01g0895000	2	6	0	3	2	0	2	0	2
Os02g0562600	1486	1353	1548	1001	808	908	678	632	659
Os09g0267400	0	4	2	0	0	0	2	0	0
Os09g0472301	32	7	9	5	8	9	6	2	9
Os03g0167600	11	16	23	17	16	28	17	26	21
Os01g0945600	498	477	460	535	531	475	392	460	403
Os03g0605300	1958	1855	1558	2219	1635	1207	2112	2496	2215
Os11g0137100	1230	1062	1106	1049	973	936	900	919	842
Os01g0208000	0	0	0	11	4	7	0	0	10
Os08g0562750	1	0	0	1	1	0	0	1	0
Os03g0307800	1809	1772	1959	2256	2318	2289	2312	2032	2135
Os03g0798600	11386	10381	10749	9931	9535	9069	7935	8285	7789
Os01g0923900	1494	1234	1539	1657	1497	1753	1462	1511	1518
Oryza_sativa_newGene_184	57	76	63	84	55	78	93	106	62
Os12g0225100	10608	9250	10627	13377	13376	13607	13360	13042	12495
Os05g0365500	940	851	884	962	976	1019	982	876	780
Os03g0133050	19	11	25	32	25	20	32	25	25
Os08g0551300	45	40	44	89	84	83	71	100	84
Os09g0306400	2622	2440	2997	3417	3356	3460	3756	3361	3381
Os01g0553600	2031	1989	1914	2364	2393	2320	2597	2640	2622
Os06g0113800	0	2	3	0	0	0	4	0	0
Os09g0542800	263	284	290	260	255	254	217	229	241
Os02g0617900	134	106	122	106	139	125	117	106	85
Os02g0707051	0	0	1	0	0	0	0	0	1
Os06g0683300	1853	1760	1827	2779	2972	2799	2878	2733	2794
Os02g0163600	390	298	345	511	400	435	460	537	521
Os12g0562400	845	792	757	752	755	844	534	650	622
Os03g0293700	143	128	116	133	129	157	54	83	86
Os10g0527900	43	35	33	94	65	76	31	50	56
Os10g0169900	0	0	2	4	0	2	0	0	0
Os01g0851100	834	807	888	867	927	897	792	755	852
Oryza_sativa_newGene_4863	4	5	6	15	4	11	3	7	18
Os08g0441400	651	633	746	647	680	786	670	717	635
Os07g0573450	18	14	25	19	42	27	45	40	26
Os01g0826400	1166	979	992	386	387	360	294	273	321
Os04g0482800	3215	3166	3177	4335	3996	4031	3877	3849	3989
Os08g0531900	14	11	5	8	14	7	27	29	30
Os06g0174300	137	92	116	109	138	119	118	120	110
Os10g0100700	8	2	4	4	0	3	0	6	3
Os11g0689100	30	26	39	36	47	43	56	44	59
Os12g0502000	2366	2189	2492	2550	2482	2281	2973	3029	2823
Os04g0415000	557	498	488	598	609	623	504	539	513
Oryza_sativa_newGene_1249	289	339	333	406	397	409	361	347	382
Os12g0423313	0	0	1	0	0	0	0	0	0
Os02g0766000	722	688	685	661	518	568	515	495	538
Os03g0861800	4076	3845	4113	4846	4742	4791	4141	4083	4028
Os01g0919500	403	378	441	464	445	417	400	359	374
Os03g0832400	720	563	633	701	655	615	636	565	666
Os01g0712600	112	116	99	95	85	76	110	96	86
Oryza_sativa_newGene_1275	151	136	115	142	160	199	204	171	187
Os11g0175000	3	5	0	2	2	0	4	6	6
Os07g0587500	935	798	739	1347	958	730	960	1157	1075
Os12g0423142	0	0	0	0	0	0	2	0	0
Os12g0565100	575	510	477	704	653	611	619	544	521
Os12g0578000	440	387	318	422	355	344	380	345	352
Os01g0195700	0	0	0	0	0	0	0	0	0
Os01g0158400	38	46	29	63	79	77	101	79	91
Os06g0268800	913	921	852	1204	1116	1268	1146	1150	1229
Os04g0455650	31	19	15	23	17	25	18	17	16
Os07g0649400	32	29	30	50	24	14	37	17	26
Os02g0173200	457	385	391	622	399	395	239	255	202
Os02g0121800	1342	1115	1214	1195	1214	1169	884	1124	997
Os02g0491600	0	0	0	3	0	0	4	0	0
Os02g0663100	2082	1768	1927	1888	1706	1631	1571	1732	1622
Os11g0490850	0	0	0	0	2	0	0	0	0
Oryza_sativa_newGene_2688	59	59	58	78	46	42	29	73	60
Os01g0965800	8	11	7	11	12	1	4	0	8
Os03g0685000	315	294	311	305	197	220	206	248	253
Os07g0231700	132	140	107	194	96	78	88	92	84
Os07g0602050	0	0	0	0	0	0	0	0	0
Oryza_sativa_newGene_3899	0	19	6	0	5	4	0	2	0
Os12g0588900	1466	1379	1542	1528	1587	1462	1250	1266	1255
Os02g0574900	609	687	604	909	924	888	894	766	743
Os06g0186000	3	0	0	0	0	2	0	0	0
Os04g0602000	3	0	0	0	0	14	0	0	9
Os09g0481300	1723	1616	1613	1797	1750	1526	1430	1610	1605
Os05g0168800	2208	2057	2309	2722	2787	2804	3261	3155	3305
Os12g0575300	1201	1328	1520	1639	1620	2134	1657	1683	1560
Os02g0157100	70	83	51	61	66	57	67	51	46
Os02g0234051	0	0	0	0	0	0	0	0	0
Os09g0442000	0	0	0	2	0	0	0	0	0
Os01g0133400	3348	3196	3161	3540	3557	3621	3114	3118	3046
Os12g0138200	0	0	0	0	0	0	0	0	0
Os08g0215900	0	0	0	0	0	0	0	0	0
Os08g0567100	2	4	5	6	0	0	4	4	0
Os08g0184600	2163	1920	2174	2980	2985	2979	2695	3057	2945
Os08g0480050	39	22	41	18	20	16	11	28	11
Os09g0500100	77	68	69	135	105	178	157	99	140
Os12g0489200	1122	1024	1120	1171	1066	1123	1010	988	1100
Os04g0691433	81	53	66	26	32	68	28	29	37
Os01g0231900	1651	1456	1532	1655	1736	1747	1838	1690	1621
Os12g0483450	0	2	0	0	0	0	0	0	2
Os02g0829100	834	716	796	689	775	698	731	677	793
Oryza_sativa_newGene_658	1	3	0	1	1	0	0	0	0
Os11g0637800	5475	4974	5221	5470	4959	5071	4942	4596	4799
Os05g0455900	337	337	353	407	342	403	242	446	368
Os04g0552000	772	652	732	2490	2322	2096	1876	1865	1650
Os07g0659800	766	808	793	673	735	721	581	622	660
Os04g0407900	621	468	452	555	417	294	591	617	651
Os01g0168200	380	308	404	510	411	466	355	370	318
Os12g0102900	27	32	16	7	12	6	12	13	6
Os12g0292900	443	440	452	521	503	476	542	507	609
Os06g0176300	11	8	13	18	12	16	2	3	5
Os01g0357500	1	2	0	0	1	1	2	3	2
Os05g0414800	36	41	42	44	47	71	33	33	30
Os07g0508250	0	1	2	0	0	0	1	0	0
Os05g0347000	973	1022	1099	1081	1118	1003	997	1048	993
Os03g0336200	1589	1503	1481	1653	1168	1145	1324	1544	1372
Os07g0187300	1862	1815	1892	1677	1529	1295	1451	1287	1238
Os10g0575401	22	7	16	12	14	6	11	12	2
Os02g0151400	1963	1972	2042	2411	2205	2425	2032	2231	1862
Os07g0492100	2713	2964	2996	2719	2663	2904	2478	2595	2350
Os06g0304300	41	47	65	47	62	35	17	45	40
Os08g0468700	80	54	73	58	66	83	64	112	152
Os05g0157200	2345	2353	2662	2335	2224	2075	2116	1977	1996
Os02g0683500	64	79	59	82	82	35	76	41	81
Os04g0560600	272	228	282	301	260	309	207	273	292
Os03g0441500	2896	2709	2830	3567	3143	3365	3141	3082	3084
Os11g0600900	116	94	81	90	90	81	104	106	93
Os08g0390200	139	140	142	214	217	95	169	234	245
Os12g0163550	16	0	0	0	0	0	0	0	0
Os10g0537450	7	9	0	6	8	6	3	10	9
Os05g0142200	146	172	137	238	157	99	124	164	232
Os11g0116000	5302	4817	4702	4336	3252	2343	4217	4864	4661
Os04g0647300	538	472	499	720	667	595	572	632	608
Os01g0839801	14	15	9	15	13	14	9	17	16
Os02g0516800	64	52	24	90	37	31	40	50	68
Os01g0317800	1119	908	904	1155	858	599	820	926	862
Os10g0564900	5252	4926	5006	5822	5372	5364	5272	5216	5128
Os02g0704500	927	899	891	883	777	893	860	835	816
Os03g0562400	42	40	43	43	78	69	104	76	84
Os01g0248450	24	13	26	17	16	18	17	17	10
Os10g0325400	151	181	178	179	176	179	198	171	152
Os12g0446500	1435	1482	1475	2117	1980	2255	2265	1991	2128
Os04g0386650	8	9	9	3	1	10	5	6	9
Os06g0649800	979	1040	1058	771	642	640	616	669	745
Os06g0564800	88	101	65	79	59	75	85	76	76
Os09g0411600	101	84	68	82	99	139	92	84	82
Os10g0486600	2266	1886	2101	2448	2554	2397	2285	2423	2304
Os09g0473502	0	0	0	2	0	0	0	0	0
Os07g0245200	2153	1903	2229	2115	1836	1897	2129	2085	2052
Os08g0230350	0	0	0	0	0	0	0	1	0
Oryza_sativa_newGene_1949	0	0	0	2	0	0	6	0	0
Os02g0565400	425	299	371	365	357	404	349	330	324
Os04g0644600	102	118	97	91	67	109	104	116	86
Os05g0206200	183	180	178	210	260	241	214	226	277
Os06g0703200	1160	1138	1158	1383	1412	1564	1412	1401	1435
Os08g0566600	22	17	13	6	18	7	2	7	19
Os03g0415351	19	9	9	6	4	6	7	13	13
Os01g0382200	37	44	66	192	153	140	113	80	145
Os12g0152600	379	331	316	267	242	321	293	281	263
Os12g0608633	11	13	13	14	10	0	7	13	5
Os03g0660000	51	51	48	33	39	34	31	32	35
Os07g0563000	185	219	206	235	209	206	190	200	193
Os08g0112000	127	145	120	155	185	187	176	184	162
Os02g0775600	535	548	497	549	332	265	319	439	504
Os03g0101300	200	105	155	143	175	121	145	82	158
Os10g0494800	732	751	782	1027	1086	1220	1288	1082	1092
Os05g0198000	0	0	0	0	0	0	3	0	0
Os12g0204500	542	669	641	876	736	566	887	1012	942
Os03g0225900	1237	784	948	1419	1445	1233	830	802	798
Os03g0730875	0	16	0	0	0	0	0	12	0
Os12g0272500	105	80	115	137	137	111	116	119	126
Os09g0539700	55	29	15	44	25	29	16	27	17
Os10g0547500	1954	1438	1774	5714	5871	5470	3958	4381	4043
Os06g0622700	1218	1136	1118	1450	1308	1123	952	937	982
Os03g0135400	987	880	855	1074	1171	1099	1278	1357	1392
Os02g0735900	894	792	786	957	883	914	890	901	831
Os02g0170000	538	521	422	260	182	242	276	282	281
Os09g0553800	606	521	638	460	466	490	537	477	487
Oryza_sativa_newGene_1090	0	5	0	2	5	0	0	8	4
Os06g0655200	0	0	0	0	0	0	6	0	5
Os06g0296100	190	253	171	241	229	270	236	256	268
Os05g0305100	1843	1745	1880	1740	1938	1975	1973	1707	1724
Os11g0696750	0	0	0	0	0	0	0	0	0
Os03g0386600	91	93	64	72	79	64	68	98	87
Os05g0541700	487	427	489	664	646	650	703	627	654
Os03g0355800	787	743	675	609	616	540	586	552	445
Os04g0113000	667	663	608	834	782	897	784	780	898
Os09g0410700	98	108	61	152	93	32	60	80	87
Oryza_sativa_newGene_4388	11	0	0	5	4	9	7	7	2
Os02g0160250	65	102	81	108	137	136	115	138	108
Os12g0605300	665	700	748	905	944	832	772	832	794
Os10g0559650	2941	2728	2986	2962	2767	3337	2862	2646	2638
Os12g0287200	2237	2184	2379	2407	2452	2355	2380	2149	2145
Os02g0452700	0	0	0	0	0	5	0	0	0
Os01g0946600	687	373	434	1448	1442	1324	1058	1105	1005
Oryza_sativa_newGene_509	111	87	79	268	161	100	210	266	276
Os03g0685750	248	273	247	292	316	328	274	342	231
Os07g0499800	859	729	740	765	756	707	781	888	851
Os11g0454300	345	334	272	319	234	151	437	587	612
Os11g0303500	2135	1979	2103	2067	2120	2353	2074	2032	1952
Os09g0306232	61	98	25	176	196	171	313	137	189
Os03g0701300	32	45	55	32	31	23	39	45	42
Os01g0339600	76	58	80	101	129	157	102	116	151
Os04g0661600	3334	2983	3357	3764	3822	3597	3321	3172	3181
Oryza_sativa_newGene_3643	4	0	4	2	0	4	6	0	2
Oryza_sativa_newGene_4692	258	140	212	340	303	256	308	265	283
Os02g0253502	0	0	0	0	5	2	3	6	7
Oryza_sativa_newGene_2196	0	0	0	0	0	0	0	0	2
Os08g0506700	1948	1885	1912	3334	2830	2364	2473	2841	2685
Os03g0342400	80	91	74	48	51	49	44	43	45
Os02g0249102	0	0	0	0	0	0	0	0	0
Os04g0457600	0	0	0	0	0	0	0	0	0
Os01g0960600	8	10	11	20	6	8	14	15	23
Os09g0320201	123	105	111	119	98	112	64	68	59
Os01g0217500	230	180	217	177	146	93	133	148	138
Os07g0259000	0	0	0	0	0	0	0	0	0
Os08g0559900	812	719	704	844	771	780	639	622	704
Os04g0204000	0	0	0	0	0	0	0	0	0
Os03g0764150	9	2	9	5	21	18	0	9	7
Os11g0172350	1	2	3	0	3	1	0	3	1
Os11g0264950	0	0	0	0	0	0	0	0	0
Os01g0119500	1135	943	1077	897	853	893	875	845	938
Os04g0599675	10	0	15	10	10	19	13	6	4
Os03g0747400	0	0	0	0	0	0	0	0	0
Os03g0795100	1070	838	955	1037	926	980	921	1031	929
Os04g0653200	1845	1712	1705	1628	1672	1485	1629	1465	1540
Os08g0506225	0	0	0	0	0	0	0	0	0
Os04g0274400	447	445	471	496	447	434	486	475	415
Os07g0251900	6	17	8	0	9	7	3	6	9
Os01g0915200	16	5	5	43	36	26	29	35	26
Os05g0367900	3	2	3	9	5	2	4	9	12
Os01g0585400	19	9	17	14	12	14	8	8	12
Os06g0147200	57	72	72	132	133	138	121	85	84
Os12g0407900	275	230	236	286	228	193	237	298	269
Os03g0232600	2884	2653	2564	2400	2318	2151	2714	2875	2548
Os09g0319701	2297	2458	1728	3088	1831	1048	1585	2269	2400
Oryza_sativa_newGene_1046	4	4	9	0	2	11	0	12	4
Os06g0640933	0	2	0	0	0	1	0	0	0
Os10g0465175	3	10	9	19	20	20	14	8	16
Os08g0557500	2511	2478	2744	2904	2696	2865	2657	2501	2783
Os01g0901650	0	0	0	0	0	0	0	0	0
Os03g0656051	6	4	16	6	2	0	10	11	15
Os04g0605200	125	117	97	165	72	49	65	78	90
Oryza_sativa_newGene_3534	46	37	22	34	41	31	36	34	32
Os07g0564700	4613	4116	4640	4428	4142	4650	4161	3916	3885
Os09g0407300	473	526	476	245	304	305	346	291	286
Os12g0228325	0	0	0	0	0	0	0	0	0
Os07g0648000	15	15	15	40	16	29	21	31	25
Os11g0458100	1634	1364	1518	1451	1479	1385	1754	1801	1693
Os01g0841500	1518	1461	1616	1412	1533	1673	1379	1276	1414
Os05g0216950	0	0	4	0	5	0	0	0	0
Os06g0671375	0	7	0	0	0	0	5	0	0
Os01g0663051	0	2	0	0	0	0	0	0	0
Os12g0126100	7	7	0	3	0	0	1	2	0
Os12g0239000	1740	1515	1678	1555	1369	1651	1623	1594	1540
Os02g0274600	332	290	295	213	211	266	246	269	303
Os03g0835700	0	0	0	0	0	0	0	0	0
Os05g0335100	1090	1012	1065	1229	1232	1129	1224	1100	1121
Os10g0115550	0	0	0	0	0	2	0	0	0
Os01g0825000	114	160	118	129	91	100	102	157	132
Os01g0532100	12	9	5	17	18	16	23	16	8
Os01g0554400	0	2	1	9	10	9	2	10	7
Os04g0628300	2	1	0	5	5	0	0	2	1
Os06g0176200	1414	1286	1389	1264	1408	1184	1261	1265	1367
Os03g0431550	264	260	302	316	298	326	221	281	266
Oryza_sativa_newGene_888	117	110	105	79	105	92	89	98	84
Os10g0112700	164	166	190	234	152	230	183	154	175
Os08g0295200	0	0	0	0	0	0	0	0	0
Os11g0579800	673	647	664	637	537	449	412	500	363
Os07g0586700	1263	1165	1285	1230	1150	1140	1082	1004	1091
Os11g0228201	22	0	17	19	14	21	19	14	16
Os08g0117100	286	289	285	201	205	222	189	293	189
Os02g0135700	2281	2337	2391	2390	2412	2430	1998	1958	1863
Os04g0490300	48	60	27	52	30	6	35	35	33
Os09g0361400	6273	6163	6598	5224	5064	5274	4434	4373	4157
Os01g0160800	185	157	177	242	169	124	82	81	68
Os09g0293400	674	542	636	847	856	845	704	726	657
Os05g0129800	291	256	296	126	140	171	93	98	95
Os01g0603200	7	10	18	3	13	13	10	13	17
Os07g0162400	173	168	118	358	157	110	106	179	170
Os09g0361300	467	406	469	665	662	495	568	540	507
Os05g0558900	3324	3191	3488	3155	3114	3274	3136	2714	3012
Os05g0563900	66	81	80	131	128	96	89	129	98
Os01g0723500	397	395	307	366	337	219	250	232	191
Os02g0152750	219	196	235	201	227	235	196	219	224
Oryza_sativa_newGene_813	27	22	20	11	3	12	20	7	13
Os11g0118950	53	50	45	72	66	55	46	36	25
Os01g0167500	5666	5366	5703	4681	4441	4819	4378	3992	4255
Os07g0479400	410	324	362	338	358	375	326	392	356
Os09g0513800	456	427	475	605	546	600	523	623	554
Os04g0162500	38	42	55	121	68	90	66	61	65
Oryza_sativa_newGene_4792	47	49	60	38	53	38	41	44	46
Os05g0266900	0	0	0	0	0	0	0	0	0
[truncated: 39,180 more rows]

## Sheet: Table S3
Table S3. Differential expression genes of three comparative groups
Gene_ID	W3_1	W3_2	W3_3	W5_1	W5_2	W5_3	FDR	log2FC	regulated		Gene_ID	W3_1	W3_2	W3_3	W7_1	W7_2	W7_3	FDR	log2FC	regulated		Gene_ID	W5_1	W5_2	W5_3	W7_1	W7_2	W7_3	FDR	log2FC	regulated
Os12g0247700	8.9592	7.83073	9.62027	0.147821	0	0	8.14575e-06	-7.41139	down		Os08g0162650	0.849302	0.40457	0.166468	1.6741	1.71013	2.16009	1.52299e-05	1.96246	up		Os08g0162650	0.137984	0.825466	0.68555	1.6741	1.71013	2.16009	0.00323901	1.74608	up
Os07g0105600	15.2858	13.6435	16.1561	7.27907	8.36237	5.65539	1.68649e-08	-1.04539	down		Os12g0247700	8.9592	7.83073	9.62027	0.505519	0.313939	0.663343	9.60033e-65	-4.08288	down		Os01g0124100	25.6575	22.8818	16.358	9.33898	10.5618	10.3214	1.10736e-10	-1.09793	down
Os12g0188700	24.4122	19.9576	22.5117	9.11295	11.3568	10.7148	1.7821e-14	-1.06681	down		Os08g0501700	1.67375	1.68803	1.58781	3.53173	3.32742	3.1544	2.33205e-16	1.05072	up		Oryza_sativa_newGene_3335	10.8199	11.0986	12.9323	1.65301	0.903115	1.97355	1.10143e-25	-2.92984	down
Os08g0297800	26.8164	23.9958	23.077	56.1132	56.59	55.662	5.67661e-53	1.22333	up		Os01g0263300	66.8333	62.0261	59.8181	138.513	153.989	133.593	7.69742e-80	1.20986	up		Os09g0483100	3.93989	3.75718	5.49191	1.09658	0.610401	0.525389	1.04491e-09	-2.53763	down
Os10g0419300	4.08824	5.45727	4.71935	15.4818	16.1365	17.5404	3.48911e-47	1.80183	up		Os01g0124100	22.6417	24.7722	21.8382	9.33898	10.5618	10.3214	3.8178e-27	-1.15992	down		Os02g0791400	2.32392	1.79707	2.30999	0.628936	0.49428	0.464271	0.000174518	-1.95945	down
Os03g0184550	14.4668	12.5052	13.2741	25.2095	26.1138	27.7698	2.18278e-21	1.00812	up		Os01g0125550	0.500535	0.505604	0.306643	1.19584	1.01274	1.03046	0.00148883	1.3023	up		Os12g0274750	0.81532	0.714732	2.02288	4.72763	4.32131	4.2392	1.85737e-05	1.904	up
Os10g0349900	1.5977	1.50612	1.41823	0.688712	0.681566	0.562926	0.049363	-1.15626	down		Oryza_sativa_newGene_3335	7.28724	8.48756	8.74276	1.65301	0.903115	1.97355	5.30039e-18	-2.3957	down		Os01g0947000	37.4565	37.1907	34.4288	2.27407	2.30104	2.56873	0	-3.92395	down
Os04g0459500	9.67304	8.95796	8.89454	2.89344	2.86596	2.48402	2.41208e-28	-1.70001	down		Os07g0537500	8.33578	7.5358	6.91418	3.10336	3.80605	3.95062	5.30545e-15	-1.03371	down		Os05g0194900	8.53001	12.436	8.78715	3.23079	3.7534	4.68391	6.62271e-10	-1.33992	down
Oryza_sativa_newGene_155	0.519265	0.320779	0.253612	1.78482	1.51406	1.73636	2.65966e-12	2.22336	up		Os08g0297800	26.8164	23.9958	23.077	61.3557	66.4366	63.9314	4.02085e-89	1.40921	up		Os03g0805700	2.32477	1.75622	1.94988	5.0343	4.63377	5.68697	1.04785e-10	1.34991	up
Os12g0274750	7.03282	6.42336	7.27462	0.81532	0.714732	2.02288	9.54206e-12	-2.4982	down		Os03g0588100	0.416909	0.207134	0.507704	0.993522	0.711826	0.791429	0.0122874	1.15977	up		Os03g0322900	0.804015	1.26648	0.836853	2.53837	2.11277	1.75862	0.00460987	1.14113	up
Os04g0535501	0.968352	0.688571	0.773599	2.1483	2.20793	1.23997	1.05291e-05	1.23466	up		Os09g0483100	2.538	2.68526	2.86358	1.09658	0.610401	0.525389	1.03413e-05	-1.80656	down		Oryza_sativa_newGene_2784	1.1504	1.71682	2.03345	0.488147	0.336049	0.528383	0.000133226	-1.74365	down
Oryza_sativa_newGene_911	0.284465	0.215834	0.305997	0.761149	0.788418	0.751396	0.00418018	1.49717	up		Os10g0419300	4.08824	5.45727	4.71935	17.714	18.4305	17.7101	7.76797e-78	1.91725	up		Os02g0765600	1.47231	1.619	1.60346	0	0	0	1.27525e-11	-9.04452	down
Os02g0669100	84.1612	78.829	86.2846	165.813	177.622	162.692	7.78987e-59	1.05673	up		Os02g0791400	1.88495	1.64189	2.3181	0.628936	0.49428	0.464271	6.17886e-05	-1.79418	down		Os07g0587300	12.9326	8.61122	4.61793	1.61358	1.81286	1.46203	2.95908e-11	-2.40173	down
Os03g0277700	7.76398	5.6489	4.91281	29.6377	36.8748	32.6531	5.03618e-65	2.4677	up		Os10g0438600	0.765679	0.546765	0.53061	2.00365	2.11103	1.01691	3.67383e-05	1.49925	up		Os09g0463600	0.77124	0.493941	0.658388	1.14818	1.47321	1.54198	0.000119303	1.10927	up
Os02g0483500	7.5178	7.41394	6.32588	3.57636	3.28921	2.62574	8.25967e-11	-1.12157	down		Os04g0459500	9.67304	8.95796	8.89454	3.35971	3.14534	3.28392	5.68706e-29	-1.45559	down		Os11g0138950	1.01434	1.20405	1.17924	2.0649	2.13324	2.76419	0.00207687	1.03293	up
Os04g0665600	5.26103	5.00746	5.13214	11.4718	10.9452	9.17155	5.85482e-16	1.07081	up		Oryza_sativa_newGene_155	0.519265	0.320779	0.253612	0.864028	0.722357	1.08419	0.000266274	1.31245	up		Os10g0553300	8.61843	7.96695	9.29094	4.12934	3.2397	4.30788	1.02862e-13	-1.14141	down
Os02g0205500	15.2355	13.055	10.6776	4.53465	4.88821	3.30929	3.90541e-22	-1.57432	down		Os01g0947000	60.6081	49.2115	50.0031	2.27407	2.30104	2.56873	0	-4.44702	down		Oryza_sativa_newGene_4010	0.929275	1.22699	1.1383	0.014968	0.098959	0.099564	4.78387e-18	-3.8773	down
Os06g0626466	0.72048	0.395697	0.475932	1.03518	1.09213	1.17311	0.0134756	1.07404	up		Os05g0194900	10.2969	7.43142	7.80556	3.23079	3.7534	4.68391	1.05525e-08	-1.09449	down		Os06g0513781	352.9	335.575	344.943	118.559	83.8311	46.1587	6.17357e-07	-2.04892	down
Os01g0644500	10.9901	10.572	9.70797	21.9511	21.7683	18.9441	3.50132e-17	1.03815	up		Os03g0308800	2.74404	2.93783	3.19528	1.1914	1.40821	1.31966	2.59128e-09	-1.05668	down		Os01g0357100	71.6785	75.6176	73.3428	145.737	159.46	157.365	5.87018e-73	1.01147	up
Oryza_sativa_newGene_3238	0.450827	0.332441	0.220977	0.689659	0.428728	1.06636	0.00815254	1.15556	up		Os03g0277700	7.76398	5.6489	4.91281	31.4867	34.6474	30.7	3.37347e-82	2.43206	up		Os03g0807900	2.34609	2.17918	2.21655	1.04454	1.17254	0.782674	0.0033685	-1.14719	down
Os10g0558750	9.46326	8.91296	10.9419	18.2105	21.5846	24.6962	5.43883e-18	1.16932	up		Os02g0483500	7.5178	7.41394	6.32588	2.67792	3.56103	3.46887	3.45685e-13	-1.09314	down		Os11g0454300	10.1009	7.94433	5.21935	15.5316	20.4785	21.9378	7.01829e-09	1.31629	up
Os03g0114400	0.722586	1.32541	0.838613	4.67093	2.88478	1.59352	3.49808e-06	1.69921	up		Os07g0561800	2.58096	2.58258	1.60595	0.539981	1.17725	0.689854	0.000105931	-1.42208	down		Os01g0160800	4.47985	3.3432	2.49473	1.69015	1.63243	1.41359	0.000896008	-1.11236	down
Oryza_sativa_newGene_1056	1.05566	0.601967	0.61633	4.22052	3.7837	4.16104	6.37825e-12	2.39636	up		Os04g0665600	5.26103	5.00746	5.13214	14.658	14.4168	14.3607	1.16507e-59	1.5279	up		Os02g0740700	12.3273	14.6804	12.2681	6.02838	7.10164	6.37106	3.50948e-12	-1.00312	down
Os01g0543600	3.72505	3.99058	4.28559	8.50942	9.31307	10.2682	1.1085e-24	1.26013	up		Os02g0205500	15.2355	13.055	10.6776	3.83569	5.93121	4.15817	3.93346e-08	-1.44745	down		Os07g0125201	18.2159	18.43	9.83166	56.5061	34.3818	25.5517	8.06926e-06	-2.41217	up
Os04g0587500	4.38078	4.29394	4.11056	8.24725	8.85238	9.53446	3.49892e-14	1.09254	up		Os01g0644500	10.9901	10.572	9.70797	26.3131	26.9856	26.4613	6.00545e-49	1.38405	up		Os04g0103900	3.98412	5.79362	5.33534	1.81024	1.70513	1.40391	5.0865e-13	-1.60404	down
Os06g0640100	0.413731	0.800798	0.577859	1.12196	1.52752	1.18483	0.00804799	1.13011	up		Oryza_sativa_newGene_3238	0.450827	0.332441	0.220977	1.04549	0.558733	0.613935	0.000872126	1.17785	up		Oryza_sativa_newGene_3338	13.3514	12.846	12.4996	1.64393	1.44622	1.33218	4.91468e-61	-3.10989	down
Os04g0684300	2.548	2.72767	2.60147	6.03969	5.55358	4.18949	0.00137515	1.03567	up		Os03g0805700	2.40608	2.43975	2.09413	5.0343	4.63377	5.68697	3.50797e-12	1.17867	up		Os09g0298100	0.906491	1.91814	1.38566	0.426513	0.53325	0.540385	0.00047818	-1.47455	down
Os03g0656850	0.767407	0.190449	0.225408	1.56365	1.23047	0.711681	0.0139941	1.57576	up		Os06g0115300	14.8076	13.3791	17.1043	31.7776	27.1007	32.5661	1.103e-14	1.04384	up		Os11g0255500	0.28465	0.244784	0.126892	2.87167	2.1825	2.48692	9.11924e-17	3.47579	up
Os06g0129100	5.23549	4.66519	4.5021	11.6689	13.1945	11.1406	2.17157e-22	1.35501	up		Oryza_sativa_newGene_1056	1.05566	0.601967	0.61633	5.29804	4.13517	4.97189	1.58616e-18	2.62792	up		Os12g0258700	34.0869	35.379	33.6759	12.4809	12.4166	11.5893	4.63369e-86	-1.49268	down
Os08g0374400	0.668453	1.28844	0.676504	3.28272	1.8197	0.851181	0.0223959	1.21394	up		Os03g0322900	0.984632	0.762682	1.11988	2.53837	2.11277	1.75862	0.000130184	1.17893	up		Os02g0106100	0.677897	0.404179	0.826473	1.86214	2.49629	2.10768	6.88973e-09	1.76175	up
Os09g0458800	4.60837	6.38992	3.34885	25.8025	16.0843	7.49384	5.21605e-06	1.8188	up		Os10g0436850	1.42018	1.27366	1.21943	0.409058	0.644374	0.764401	0.00205942	-1.06027	down		Os10g0452300	1.54323	2.35791	1.29245	0.275766	0.254069	0.331463	2.30494e-05	-2.53577	down
Os02g0765600	41.2825	40.3841	35.044	1.47231	1.619	1.60346	0	-4.59549	down		Os10g0177200	1.90651	2.10512	1.87064	4.74982	3.98155	3.74511	1.72144e-09	1.118	up		Os09g0431100	0.594372	0.322986	0.331532	0.181609	0.156964	0.176354	0.0476659	-1.24906	down
Os04g0340550	0.469155	0.210372	0.205605	1.23928	1.18858	1.27659	2.59483e-06	2.05867	up		Os03g0793900	5.41119	4.38955	3.24071	9.09872	10.7037	9.4402	2.35612e-08	1.19001	up		Os01g0623200	2.9994	2.2679	2.05861	0.707481	1.06913	0.960813	3.52129e-07	-1.40852	down
Os06g0152700	0.314444	0.250794	0.226767	1.06246	0.975525	0.693074	0.000111687	1.78388	up		Os04g0587500	4.38078	4.29394	4.11056	9.28444	10.9591	9.92145	1.0957e-24	1.27108	up		Os01g0627900	2.28277	2.13568	2.5667	0.997339	0.835235	1.22347	1.43603e-05	-1.18328	down
Os10g0497700	5.48213	5.74724	5.67833	1.50466	1.67483	3.14185	1.78689e-07	-1.34794	down		Os05g0106200	10.1932	10.2283	10.1318	3.40778	4.13446	3.1677	5.53305e-26	-1.47512	down		Oryza_sativa_newGene_4016	1.36981	1.40227	1.52762	0.125644	0	0.216859	6.3205e-06	-3.61772	down
Os10g0580550	0.108753	0.110339	0.076767	0.375171	0.345099	0.333144	7.23058e-06	1.8424	up		Os03g0656850	0.767407	0.190449	0.225408	1.30133	0.364191	1.2574	0.039286	1.31514	up		Oryza_sativa_newGene_3580	3.00076	3.98371	2.40598	0.254292	0.233015	0.123911	9.43594e-24	-3.7771	down
Os03g0176700	1.46395	2.86167	1.53937	0.632229	0.721834	0.500475	0.00351125	-1.59998	down		Os06g0129100	5.23549	4.66519	4.5021	11.1811	9.73804	10.9309	5.16419e-21	1.17585	up		Os12g0227500	8.38043	9.8425	10.4856	4.21347	3.74266	4.77781	8.00934e-09	-1.16513	down
Os01g0706850	2.55823	3.8786	1.46354	9.50626	3.97711	2.45894	0.0496385	1.05022	up		Os08g0374400	0.668453	1.28844	0.676504	1.5561	2.184	1.96405	0.00140635	1.1459	up		Os08g0508800	0.67822	0.833739	0.552428	0.241005	0.248319	0.396016	0.0097931	-1.2005	down
Os07g0587300	4.49506	3.38054	2.93373	12.9326	8.61122	4.61793	0.000192461	1.30601	up		Os09g0458800	4.60837	6.38992	3.34885	13.4358	15.3968	16.5563	2.4848e-11	1.69599	up		Os08g0347000	2.70093	1.764	1.72615	0.913199	0.335289	0.472259	0.00648326	-1.7863	down
Os06g0632400	4.65383	2.46941	3.3113	6.93322	10.3266	7.44925	0.000635377	1.26488	up		Os02g0765600	41.2825	40.3841	35.044	0	0	0	3.05424e-29	-13.6468	down		Os12g0150200	1.79033	1.62666	0.677962	0.471619	0.454543	0.499857	0.00222358	-1.50646	down
Os01g0104200	0.278985	0.275423	0.351376	1.01854	1.46158	0.985081	0.000759447	1.92718	up		Os04g0340550	0.469155	0.210372	0.205605	0.853343	0.973949	1.12042	3.4323e-05	1.73283	up		Os05g0135000	4.92789	4.92897	4.39011	0.736468	0.642611	0.515087	5.90801e-26	-2.88222	down
Os04g0387300	4.28218	3.74074	4.39981	9.94432	10.2659	9.3941	5.19778e-14	1.28381	up		Os03g0601000	0.994467	0.784278	1.07641	2.22428	2.07792	2.09103	2.44612e-06	1.19132	up		Os03g0838800	2.73918	1.75176	1.38691	0.986685	0.76833	0.808136	0.0151522	-1.17629	down
Os02g0168100	12.063	13.5938	13.1142	29.4786	28.8635	21.7621	1.28684e-15	1.08403	up		Os10g0497700	5.48213	5.74724	5.67833	2.38486	1.78822	2.24729	9.57243e-15	-1.33482	down		Os02g0614600	2.11232	2.56909	2.23235	5.33321	4.83763	6.53302	5.44475e-16	1.30099	up
Oryza_sativa_newGene_3938	9.70535	8.6702	10.5426	69.454	71.996	61.612	1.58893e-193	2.84471	up		Os04g0578000	3.9654	3.13896	3.15077	1.51622	1.6897	1.56695	9.43518e-09	-1.06388	down		Os03g0699800	6.35351	4.72829	2.91557	0.412023	1.51058	0.597652	1.61326e-06	-2.44726	down
Oryza_sativa_newGene_4010	0.235033	0.182584	0.191198	0.929275	1.22699	1.1383	7.68936e-14	2.46463	up		Os10g0580550	0.108753	0.110339	0.076767	0.292786	0.375304	0.319647	2.3383e-06	1.74731	up		Os04g0316200	45.1259	41.6316	29.9008	15.3537	20.2774	16.8212	3.97577e-15	-1.14754	down
Os06g0641500	0.92942	0.663548	0.938471	2.02598	1.54013	1.69377	0.00219013	1.07278	up		Os03g0176700	1.46395	2.86167	1.53937	0.612169	0.856697	1.27974	0.031241	-1.03648	down		Os04g0641700	0.963061	1.7501	1.24932	3.24565	2.70826	2.8499	0.00801178	1.15566	up
Os04g0597400	2.10008	3.37211	1.52684	4.60591	5.36466	4.07374	0.0202701	1.03778	up		Os07g0587300	4.49506	3.38054	2.93373	1.61358	1.81286	1.46203	0.000840602	-1.10073	down		Os08g0476300	3.16504	2.47241	2.5233	6.16074	8.07873	7.62796	2.56872e-12	1.40657	up
Os01g0597600	20.1195	15.6507	19.6411	7.321	7.31682	7.25674	2.58751e-24	-1.30494	down		Os06g0632400	4.65383	2.46941	3.3113	8.20027	6.33813	6.43164	0.00189277	1.02656	up		Os05g0524500	0.935304	1.5351	0.995969	0.223021	0.045455	0.113878	2.87381e-12	-3.14183	down
Os05g0586500	0.25619	0.091789	0.278602	0.719792	0.729043	0.797946	0.00103069	1.83192	up		Os04g0387300	4.28218	3.74074	4.39981	9.93316	9.82164	10.9523	2.739e-19	1.33421	up		Os07g0524200	0.577958	0.47409	0.330268	1.54636	1.72241	1.60431	0.00119575	1.79682	up
Os03g0638200	15.9388	15.6468	16.6616	36.8815	39.4245	40.249	1.1255e-66	1.30635	up		Os05g0245300	16.6607	12.2901	14.9306	29.7063	30.2008	28.7372	3.27826e-18	1.04525	up		Os07g0126401	42.4302	38.6372	27.8696	7.36094	8.16618	8.30109	6.16635e-49	-2.18685	down
Os05g0563000	3.98782	4.66403	2.97221	2.50526	1.56206	1.30582	0.000297814	-1.06834	down		Os03g0808300	114.549	103.792	106.27	210.174	239.175	225.685	3.88496e-77	1.09018	up		Os07g0614700	1.1363	1.28174	1.11474	0.478946	0.477195	0.510705	0.0334027	-1.20598	down
Os10g0527900	0.38149	0.344458	0.297711	0.777047	0.570929	0.687915	0.0151581	1.02458	up		Os01g0954500	23.6813	23.0655	18.5924	9.34912	11.5576	10.649	4.12529e-22	-1.01382	down		Os01g0764800	30.6358	26.7288	21.4971	5.81924	6.62711	6.21539	6.53349e-68	-2.07389	down
Os01g0826400	13.72	12.692	11.9769	4.20939	4.52439	4.28858	1.96476e-39	-1.52257	down		Os01g0775500	3.09018	3.02296	3.11642	1.03008	1.45838	1.71819	3.29391e-05	-1.09101	down		Os08g0189900	16.7324	19.1763	20.6752	7.3897	9.93353	7.15506	4.68953e-13	-1.1977	down
Os04g0552000	23.5193	21.875	22.8819	70.388	70.3088	64.7677	4.96365e-76	1.62434	up		Os10g0553300	10.1968	9.65041	10.2823	4.12934	3.2397	4.30788	3.59634e-26	-1.33305	down		Oryza_sativa_newGene_843	1.64348	2.15139	2.0909	0.294189	0.694876	1.00349	0.0133159	-1.49714	down
Os01g0382200	0.607267	0.795026	1.13475	2.97303	2.54714	2.37614	2.57333e-07	1.65951	up		Oryza_sativa_newGene_3938	9.70535	8.6702	10.5426	63.8389	55.6796	59.9421	1.79058e-216	2.66452	up		Os03g0341000	4.86582	2.63227	2.47833	0.309585	0.468443	0.548406	1.22835e-12	-2.85873	down
Os10g0547500	23.0337	18.6667	21.4616	62.4891	68.779	65.3948	2.37398e-89	1.67244	up		Os04g0206500	0.701961	1.43036	1.35181	0.272846	0.171893	0.252138	7.92394e-07	-2.23487	down		Os02g0569400	10.5027	10.8023	11.309	5.02653	4.63313	4.70275	8.96185e-21	-1.21272	down
Os02g0170000	6.43622	6.79679	5.19107	2.92375	2.19162	2.90138	1.01532e-10	-1.17218	down		Os01g0150900	2.42481	1.66237	1.90311	4.50576	4.27438	3.72729	0.00143575	1.08574	up		Os04g0545400	1.30647	1.12582	0.814517	2.14685	2.19529	2.9544	0.0496319	1.15916	up
Os01g0946600	14.6088	8.73589	9.46601	28.5555	30.4745	28.5418	2.27382e-20	1.44955	up		Os08g0478000	38.2495	34.2451	32.7886	97.4143	110.444	92.9134	1.68366e-78	1.54852	up		Os07g0580700	0.690986	0.635944	0.60233	0.208223	0.270713	0.398649	0.013918	-1.1319	down
Os09g0306232	1.2929	2.3043	0.541221	3.48088	4.16765	3.71007	0.000171661	1.49743	up		Os01g0597600	20.1195	15.6507	19.6411	7.06955	6.90297	6.26646	5.16484e-33	-1.41985	down		Os05g0190500	18.7861	20.4256	17.5627	47.4643	48.881	48.0486	2.6637e-57	1.35213	up
Os07g0125201	7.83374	4.21457	9.79402	18.2159	18.43	9.83166	0.00647669	1.36504	up		Os03g0281900	5.62188	5.91896	5.64061	11.8948	13.2785	10.734	4.76983e-29	1.09853	up		Os11g0454200	1.90498	0.832	0.675582	2.09511	2.6533	3.55158	0.0162912	1.27225	up
Os04g0103900	2.81257	2.38944	1.98088	3.98412	5.79362	5.33534	4.68206e-07	1.10259	up		Os06g0286700	3.10943	3.19551	2.83357	6.71867	6.70141	5.70117	2.32979e-19	1.09828	up		Os03g0727600	2.2243	1.32584	1.18787	0.434735	1.14575	0.76011	0.0424425	-1.01261	down
Os01g0912700	2.29676	2.69503	2.03437	1.05753	0.936715	1.02738	0.00121911	-1.17186	down		Os06g0513781	135.363	260.327	264.927	118.559	83.8311	46.1587	0.00786839	-1.37268	down		Os08g0104600	1.71895	1.34574	0.819999	3.60115	3.44116	3.05805	0.000598758	1.36253	up
Os07g0625500	1.70286	1.92746	1.29648	0.035546	0.115619	0.084559	5.97064e-09	-4.09709	down		Os03g0638200	15.9388	15.6468	16.6616	34.0247	28.7857	33.7354	1.28152e-40	1.03872	up		Os04g0643800	0.905267	1.28473	0.645182	1.83202	2.93244	2.20215	0.0304309	1.28437	up
Os06g0287000	0.683564	0.646508	0.416446	0.922036	1.23398	1.38227	0.00736597	1.04577	up		Os01g0357100	45.8161	45.3375	38.058	145.737	159.46	157.365	4.86321e-192	1.7907	up		Os12g0227400	2.49066	1.89825	2.55345	0.544792	0.441574	0.521319	8.36309e-09	-2.17129	down
Os12g0454800	2.12572	1.63054	1.78782	3.51159	3.46363	4.61717	7.02435e-10	1.0966	up		Os03g0807900	3.29257	2.96338	3.03339	1.04454	1.17254	0.782674	1.30061e-08	-1.56363	down		Os09g0551400	0.97365	0.816287	0.907325	0.337801	0.342123	0.40985	0.0015147	-1.29245	down
Os07g0676400	0.503896	0.595085	0.721256	0.215482	0.202578	0.268753	0.0104243	-1.34031	down		Os02g0562600	11.4583	11.4932	12.2492	5.43267	4.9696	5.32781	6.52245e-40	-1.12746	down		Os10g0108700	4.97811	5.94703	6.27125	13.92	13.3241	14.2054	6.42203e-22	1.26012	up
Os10g0528300	34.9422	26.3384	28.9815	14.107	12.3529	11.5605	1.36886e-19	-1.21167	down		Os08g0551300	1.35048	1.30459	1.3531	2.21226	3.06174	2.66289	0.00215931	1.01024	up		Os01g0117900	32.1997	33.6262	34.6757	65.6338	72.5469	65.8996	7.76087e-45	1.01258	up
Os12g0258700	10.5381	8.82015	9.3209	34.0869	35.379	33.6759	7.49671e-101	1.88066	up		Os01g0826400	13.72	12.692	11.9769	3.59228	3.27396	3.95691	7.62183e-60	-1.79098	down		Os06g0592500	8.37455	2.78581	2.54598	0.692694	1.19998	1.40661	0.000119303	-2.02526	down
Os09g0460350	0.006115	0	0	3.94825	4.29437	5.36549	9.89893e-13	9.15548	up		Os01g0158400	1.01623	1.2678	0.778882	2.84726	2.16718	2.54353	0.000135129	1.2871	up		Os07g0204400	2.8896	2.80798	3.11306	5.56318	6.63025	8.23582	6.64427e-05	1.21161	up
Os01g0919600	7.83246	7.83768	6.63092	16.9539	15.2186	12.6812	7.31566e-17	1.0118	up		Os04g0691433	4.1221	2.95536	3.43556	1.46424	1.51274	1.94761	0.00627237	-1.05608	down		Os12g0555000	240.096	246.349	241.248	116.263	113.585	114.491	2.54745e-95	-1.0734	down
Os09g0246500	15.676	17.4929	14.868	6.61313	7.18419	7.98925	4.5209e-23	-1.10408	down		Os04g0552000	23.5193	21.875	22.8819	59.4223	57.984	52.7077	3.01353e-59	1.3509	up		Oryza_sativa_newGene_4876	2.67408	2.78459	2.21031	0.859317	1.07458	0.724348	1.73615e-07	-1.5591	down
Os10g0534600	0.578607	0.635755	0.633417	0.094215	0.30528	0.314064	0.009583	-1.31987	down		Os03g0562400	0.548039	0.562791	0.572561	1.40231	1.00538	1.1425	0.000692578	1.107	up		Os11g0701500	21.0555	20.833	17.3494	4.26693	4.98784	5.22655	1.18575e-42	-2.02495	down
Os03g0182800	17.8078	21.5325	17.175	49.9577	42.0746	33.7448	1.2083e-20	1.19282	up		Os01g0382200	0.607267	0.795026	1.13475	1.95436	1.35678	2.54075	0.00031535	1.22868	up		Os05g0368000	1.39996	1.31374	0.270996	2.92477	4.37457	4.3023	0.00189904	1.92754	up
Os04g0535600	4.78231	4.21793	3.67409	11.6933	11.0574	10.7038	2.14687e-30	1.43876	up		Os10g0547500	23.0337	18.6667	21.4616	48.5137	52.7134	49.9808	4.31959e-64	1.29194	up		Os11g0255300	3.70798	2.40116	2.23759	0.034045	0.123336	0.033452	6.87843e-23	-5.27218	down
Os02g0758000	1.75934	2.66507	1.93896	6.52879	4.531	2.73216	0.000597657	1.15642	up		Os01g0946600	14.6088	8.73589	9.46601	23.3816	23.9869	22.4082	1.36373e-05	1.12109	up		Os10g0525200	2.77337	2.83276	2.73765	1.11658	1.21734	1.15901	6.45103e-07	-1.24728	down
Os04g0353600	2.77806	2.98478	3.28401	0.051252	0.13324	0.02755	1.78604e-31	-5.35699	down		Oryza_sativa_newGene_509	1.69047	1.464	1.23791	3.33326	4.18464	4.4269	2.28583e-12	1.47033	up		Os07g0542600	6.11164	6.70524	6.51767	2.3815	3.04091	3.50084	1.88443e-10	-1.10813	down
Os07g0645300	2.85074	2.68455	2.27293	11.4129	6.95134	5.52545	3.66262e-09	1.64912	up		Os09g0306232	1.2929	2.3043	0.541221	6.94959	2.97374	4.22354	0.0119798	1.81464	up		Os11g0702100	28.4048	26.2292	19.6083	4.86663	5.02301	4.42568	9.68887e-56	-2.36591	down
Os10g0452300	0.220718	0.349685	0.197087	1.54323	2.35791	1.29245	2.97179e-06	2.72467	up		Os01g0160800	3.67359	3.44991	3.62406	1.69015	1.63243	1.41359	5.95424e-07	-1.13912	down		Os11g0701400	32.8365	34.5773	31.7967	3.13272	3.61916	2.59152	2.95491e-148	-3.39842	down
Os01g0254850	3.38485	2.47868	2.5741	1.56054	1.26005	0.899577	0.00586124	-1.1371	down		Os05g0129800	6.52303	6.33244	6.82289	2.15528	2.23617	2.21905	9.57681e-17	-1.53111	down		Os06g0548200	16.3406	17.4534	14.2202	6.56822	5.98277	4.58542	1.26656e-25	-1.47756	down
Os04g0186400	2.88301	2.56319	2.70145	7.91701	7.2561	8.32105	5.12845e-29	1.55054	up		Os07g0125201	7.83374	4.21457	9.79402	56.5061	34.3818	25.5517	0.0360451	-1.0522	up		Os02g0811800	18.6694	19.0717	16.7408	0.53272	0.927086	0.545765	2.72876e-139	-4.73665	down
Os07g0116900	0.360614	0.283673	0.282089	0.541008	0.729211	0.764012	0.00427922	1.15471	up		Os01g0232000	9.6281	12.0756	5.594	1.90592	2.6836	3.42098	2.42024e-10	-1.72231	down		Os06g0725100	1.33898	2.22992	1.26857	0.859927	0.802238	0.49061	0.0119771	-1.15368	down
Oryza_sativa_newGene_4016	0.895418	0.740054	0.427212	1.36981	1.40227	1.52762	0.0387808	1.16477	up		Os07g0625500	1.70286	1.92746	1.29648	0	0.127935	0.270297	1.6056e-08	-3.53297	down		Os03g0561400	0.349653	0.370011	0.428582	0.11931	0.106869	0.134841	0.0111964	-1.64102	down
Oryza_sativa_newGene_3580	1.06366	0.78524	1.44196	3.00076	3.98371	2.40598	4.39357e-07	1.54657	up		Oryza_sativa_newGene_3338	10.7359	11.6125	11.0516	1.64393	1.44622	1.33218	7.4047e-59	-2.86817	down		Os06g0142400	22.2339	24.8465	21.0338	6.03213	4.5888	5.55288	8.38923e-35	-2.06487	down
Os04g0452500	2.06501	2.53989	2.17626	0.878357	1.19141	1.00159	1.47555e-07	-1.10544	down		Os09g0418500	0.227799	0.316372	0.162482	0.492262	0.391878	0.521316	0.0288973	1.03509	up		Os01g0193400	1.37572	2.74842	1.60525	0.504465	1.37406	0.537395	0.0156856	-1.19632	down
Os01g0633400	0.493249	0.509881	0.677891	0.981166	1.16128	1.69166	0.00992678	1.21178	up		Os12g0454800	2.12572	1.63054	1.78782	4.18166	3.69322	3.76042	7.64409e-15	1.10001	up		Os03g0638400	0.531624	0.49573	0.559599	0.214421	0.283049	0.125968	0.0225252	-1.32151	down
Os03g0853350	0.823861	0.956907	0.484073	0.321041	0.429445	0.250767	0.0271638	-1.14019	down		Os07g0676400	0.503896	0.595085	0.721256	0.255895	0.195521	0.401359	0.0220805	-1.04822	down		Os06g0486900	4.77621	4.54272	4.05204	0.983643	0.799586	0.605095	4.95457e-26	-2.46668	down
Os08g0203400	14.6839	14.0244	15.4591	4.82227	5.16092	5.96378	1.13432e-45	-1.43492	down		Os02g0327500	14.0216	13.4718	13.0162	4.98168	5.77304	5.10598	1.67477e-35	-1.31619	down		Os08g0108700	9.45028	10.4049	9.98958	2.86887	2.93398	2.54063	1.1112e-16	-1.82301	down
Os10g0558725	1.35549	1.48877	1.41275	2.354	3.50398	2.99519	0.00102008	1.0828	up		Os11g0255500	0	0.068076	0.056555	2.87167	2.1825	2.48692	5.40109e-20	5.8066	up		Os01g0855700	1.1031	0.797492	1.71555	0.22015	0.128319	0.65189	0.00166851	-1.8271	down
Os10g0213700	2.2394	2.39286	3.23531	1.3035	1.13849	1.33536	0.0187422	-1.01213	down		Os10g0528300	34.9422	26.3384	28.9815	9.96679	12.5411	11.0885	7.04594e-30	-1.39082	down		Os10g0520100	2.3158	1.68714	1.56903	0.744263	0.888612	1.00266	0.0137711	-1.06514	down
Os07g0656700	0.553392	0.779982	0.646333	1.41259	1.6802	1.52399	0.00798203	1.24227	up		Os09g0417800	3.70131	3.5837	3.84043	8.00355	6.77189	8.2351	5.91822e-12	1.06813	up		Os02g0770500	1.75978	1.63495	1.60893	0.850789	0.739278	0.690108	0.000297774	-1.11569	down
Os03g0592500	59.1151	59.7059	52.8934	3.75234	5.89464	4.50907	5.83899e-184	-3.5646	down		Os10g0534600	0.578607	0.635755	0.633417	0.357133	0.32459	0.053153	0.0100737	-1.27185	down		Os01g0842400	1.39145	1.88767	1.26957	4.10217	5.09312	4.04937	2.30163e-12	1.53526	up
Oryza_sativa_newGene_837	3.09302	4.06835	3.99381	6.74274	7.21464	7.96003	8.48859e-08	1.01768	up		Os11g0216100	2.11113	1.2511	2.83462	0.731523	1.21419	0.77983	0.00416607	-1.14315	down		Os04g0474700	2.6638	2.6443	1.84038	4.91833	5.23485	4.60316	3.63805e-07	1.04877	up
Os08g0347000	0.936651	0.704838	0.870107	2.70093	1.764	1.72615	0.0150945	1.32134	up		Os06g0179400	2.54961	2.14606	2.14944	5.23942	5.66709	6.13295	4.70072e-19	1.34549	up		Os12g0274700	5.11831	6.8723	6.92141	17.721	14.4295	13.0139	1.07925e-12	1.23806	up
Os04g0490800	2.14109	2.04806	2.3469	0.845646	0.807689	0.811755	2.73544e-05	-1.35908	down		Os02g0106100	0.57135	0.692727	0.603224	1.86214	2.49629	2.10768	2.70426e-15	1.8184	up		Os07g0638400	117.846	116.71	100.531	28.1794	27.9645	30.6737	8.62044e-130	-1.94295	down
Os01g0136100	1.88787	1.63624	2.17883	4.88696	4.35389	4.15325	2.16513e-05	1.26209	up		Os02g0433600	3.46241	4.2293	4.38319	9.05298	8.12763	7.91963	2.10789e-15	1.09121	up		Os05g0525600	0.710377	0.77737	0.530999	0.02617	0.068952	0.070675	2.58909e-10	-3.60147	down
Os01g0537250	4.11108	5.12838	3.69812	9.84161	9.46721	7.599	5.68309e-09	1.09428	up		Os04g0522100	24.0596	23.2446	23.4101	11.438	7.9544	11.3813	5.44696e-11	-1.16138	down		Os10g0407200	5.21093	3.96547	3.4849	0.572325	0.467935	0.750896	2.50945e-15	-2.78327	down
Os06g0472000	2.01001	2.30819	2.21421	0.917059	1.00295	0.606634	0.00287359	-1.2922	down		Os04g0496700	2.2588	2.34873	0.998352	4.41859	3.31827	4.68087	0.000231619	1.18087	up		Os03g0108300	6.56387	7.45751	6.57881	17.6155	16.5088	16.4387	5.08839e-25	1.30543	up
Os01g0322700	5.45577	5.61933	5.10453	1.83188	1.79122	2.39433	2.67537e-08	-1.3838	down		Os02g0758000	1.75934	2.66507	1.93896	4.33457	3.99171	4.31123	6.04098e-06	1.02826	up		Os01g0693300	2.78162	2.79729	2.26053	1.23497	1.34197	1.01288	1.71231e-05	-1.1211	down
Os09g0490750	0.800752	0.631729	0.94014	1.77801	1.47458	1.87183	0.0046308	1.13018	up		Os04g0353600	2.77806	2.98478	3.28401	0.584466	0.227805	0.363119	5.19028e-24	-2.8805	down		Os12g0451300	4.50564	3.86786	3.93083	8.48163	8.4736	9.57399	8.13821e-09	1.1089	up
Os12g0291066	12.9365	13.1173	8.73462	1.86688	4.24641	2.51255	5.46417e-14	-1.97058	down		Os07g0645300	2.85074	2.68455	2.27293	6.38517	5.48878	7.05999	2.43327e-10	1.30932	up		Os02g0732600	1.63649	1.82018	1.69763	3.92861	4.52806	4.00641	4.20372e-06	1.27197	up
Oryza_sativa_newGene_3103	0.274491	0.3406	0.277126	0.612455	0.810573	0.921591	2.52417e-05	1.35684	up		Os07g0418600	26.5176	26.8999	26.9853	60.7952	67.2953	61.1756	1.29404e-73	1.2688	up		Os08g0480400	1.15075	1.19173	0.873478	0.118072	0.245683	0.417178	0.00298946	-1.995	down
Os02g0161900	1112.1	994.105	1031.05	2118.69	2217.97	2189.3	9.97018e-86	1.09212	up		Os08g0384500	18.0557	17.4813	17.3378	6.16828	6.66226	5.99435	1.00451e-72	-1.45479	down		Os04g0310100	3.49052	3.37002	2.88329	0.372026	0.348711	0.542978	1.57977e-13	-2.91352	down
Os08g0403300	4.73176	3.56967	4.79626	9.62078	9.71814	11.0528	2.87986e-09	1.24409	up		Oryza_sativa_newGene_371	0.443578	0.259323	0.138658	0.735353	0.594744	0.617313	0.00381823	1.14739	up		Os04g0456200	3.25333	3.17826	2.86438	0.992261	0.45429	0.807484	7.11334e-05	-2.01494	down
Os03g0778100	10.1019	12.2322	11.0484	5.32443	4.92386	5.25324	1.16419e-10	-1.06755	down		Os01g0695800	10.3751	11.6055	13.5283	3.50896	3.14399	3.20338	2.12483e-26	-1.80798	down		Os01g0106300	3.47702	3.42733	2.51382	9.89766	8.92511	10.3792	1.27042e-19	1.63264	up
Os05g0467600	0.65884	1.1843	0.694483	1.64506	1.68309	1.98089	6.54571e-05	1.10946	up		Os01g0623200	4.10088	3.38983	3.06168	0.707481	1.06913	0.960813	6.22787e-21	-1.90456	down		Os01g0606900	2.60496	2.43986	3.20608	6.02343	5.66847	4.82395	1.38341e-05	1.006	up
Os08g0466200	2.36565	2.14336	1.79628	3.7611	4.54357	4.47324	2.44967e-09	1.05198	up		Os06g0593800	0.762559	0.838665	0.864677	1.59152	2.12935	2.80376	4.76232e-07	1.43108	up		Os04g0650700	6.32532	7.08336	3.86246	2.75982	3.07319	2.79684	5.11549e-06	-1.11043	down
Os08g0200100	21.0543	24.4232	17.2155	11.2768	8.66985	4.43878	0.00465422	-1.32163	down		Os04g0186400	2.88301	2.56319	2.70145	6.5403	6.02243	5.06468	2.01634e-15	1.11271	up		Os10g0551800	1.91169	0.726262	0.683176	3.71842	4.27818	3.52847	0.000282009	1.77866	up
Os03g0140200	8.86757	8.12075	8.04626	28.8928	29.8703	28.2643	1.1255e-66	1.83223	up		Oryza_sativa_newGene_3580	1.06366	0.78524	1.44196	0.254292	0.233015	0.123911	7.15738e-07	-2.23729	down		Os12g0257600	0.78469	0.661156	1.06864	0.427086	0.442387	0.260455	0.0337835	-1.14951	down
Os04g0621900	0.295697	0.448692	0.480057	0.721494	0.872938	0.801301	0.00251642	1.0063	up		Os04g0452500	2.06501	2.53989	2.17626	0.808642	0.689393	0.705588	1.5389e-17	-1.57737	down		Os11g0340477	4.33096	1.16444	1.94761	0.75274	1.07539	0.832412	0.0190801	-1.4477	down
Os04g0141400	0.936885	0.740764	0.670073	0.393657	0.260203	0.402075	0.0177515	-1.09634	down		Os08g0508800	0.766206	0.800346	0.625014	0.241005	0.248319	0.396016	0.000226713	-1.25483	down		Os04g0655400	1.76241	1.84235	1.52869	0.416831	0.653114	0.319423	0.000189491	-1.84859	down
Os10g0100300	2.55608	2.51973	1.77778	0.615	0.468405	0.715059	4.11971e-09	-1.87567	down		Os01g0633400	0.493249	0.509881	0.677891	2.19485	1.99302	1.60385	5.63043e-08	1.7993	up		Os01g0838600	1.84816	1.78965	1.19446	0.721254	0.829434	0.476476	0.0247249	-1.24175	down
Os11g0242800	21.186	21.1371	22.6628	5.40734	5.3441	5.71874	4.8779e-59	-1.94254	down		Os10g0558725	1.35549	1.48877	1.41275	2.82543	3.01003	3.3608	1.56323e-05	1.14183	up		Os03g0111200	40.5117	43.4182	41.7749	81.9809	92.6274	89.7411	3.18231e-50	1.07875	up
Os10g0139700	1.63469	1.7934	1.84075	4.32617	4.07295	4.12801	8.17589e-11	1.28195	up		Os10g0213700	2.2394	2.39286	3.23531	1.08456	1.42977	0.802818	0.00207619	-1.19046	down		Os02g0758800	2.08348	1.88872	2.27551	6.19578	6.15063	5.17281	2.38299e-10	1.48719	up
Os07g0126401	14.5342	11.7001	12.068	42.4302	38.6372	27.8696	5.11963e-25	1.54385	up		Os03g0592500	59.1151	59.7059	52.8934	8.44744	8.39958	7.74458	2.22007e-239	-2.76605	down		Os09g0460400	5.27173	4.4623	2.19022	7.02813	9.97795	9.23956	8.84787e-05	1.13931	up
Os01g0556201	1.05799	0.960475	0.74578	1.18581	2.29782	2.21999	0.0103024	1.06874	up		Os04g0490800	2.14109	2.04806	2.3469	0.967961	0.94386	1.16539	0.000157863	-1.04532	down		Os12g0576700	11.3335	12.8239	13.2891	5.71958	5.75888	5.81033	2.16044e-22	-1.10701	down
Os01g0695700	7.57394	7.21597	7.1703	13.3259	14.9569	16.3841	5.14286e-30	1.05885	up		Os01g0136100	1.88787	1.63624	2.17883	5.81944	3.21151	3.62081	9.84241e-05	1.17882	up		Os12g0249100	0.66801	0.706545	0.730919	3.11896	2.84103	2.24061	9.62775e-08	1.96765	up
Oryza_sativa_newGene_576	0.573205	0.386186	0.863407	2.09003	1.99472	2.26556	0.000186859	1.80776	up		Os06g0472000	2.01001	2.30819	2.21421	0.899483	1.12091	0.82755	0.00173007	-1.11776	down		Os02g0650300	16.429	16.9504	17.6633	7.5538	6.85671	6.94398	7.73026e-37	-1.24805	down
Os03g0271900	1.70617	1.62697	1.35385	0.663559	0.962184	0.276608	0.00732934	-1.1722	down		Os12g0150200	2.52406	2.13792	1.83081	0.471619	0.454543	0.499857	2.83255e-14	-2.13593	down		Os12g0274200	2.46686	1.92271	1.52806	4.16049	4.46763	5.70266	2.11131e-05	1.27427	up
Os01g0764800	9.46774	9.62544	7.3867	30.6358	26.7288	21.4971	6.01298e-38	1.61264	up		Os12g0291066	12.9365	13.1173	8.73462	4.90838	5.65181	4.43069	6.70927e-11	-1.17649	down		Os03g0162800	0.892703	0.788185	0.36713	1.15299	1.37831	1.84053	0.0442897	1.07693	up
Os01g0681600	168.179	167.837	162.668	360.904	332.129	306.795	3.5581e-57	1.0143	up		Oryza_sativa_newGene_3103	0.274491	0.3406	0.277126	0.901089	0.655137	0.864005	6.0119e-07	1.38434	up		Os10g0150400	125.452	136.011	132.16	309.346	332.702	310.433	1.4413e-123	1.28128	up
Os04g0515400	2.49112	2.59318	3.96473	5.77644	5.92316	6.34267	0.00548529	1.02445	up		Os05g0135000	2.35973	2.70895	2.88642	0.736468	0.642611	0.515087	6.97805e-12	-2.01396	down		Os08g0360300	4.96874	5.79111	3.73079	1.09066	1.26648	1.72229	2.13877e-12	-1.82213	down
Oryza_sativa_newGene_2332	0.73879	0.596062	0.825752	2.55932	2.51851	1.36307	0.00213958	1.58592	up		Oryza_sativa_newGene_2034	0.532953	0.239341	0.148657	2.30909	3.12548	1.73487	1.96521e-08	2.86967	up		Os03g0129400	6.06952	4.14111	4.59948	11.1015	11.1597	11.7409	7.0077e-07	1.19744	up
Os05g0380900	12.6246	14.0794	9.0937	38.4595	22.8524	13.5526	0.0459874	1.10394	up		Os01g0720400	3.44276	4.57458	3.12078	1.3361	2.10137	1.35007	1.52178e-05	-1.17245	down		Os01g0106400	16.5392	17.7299	17.2779	38.8695	44.0408	44.2744	2.66222e-49	1.30829	up
Os08g0189900	7.19358	5.9944	8.31548	16.7324	19.1763	20.6752	1.49281e-18	1.42712	up		Os07g0123200	1.10714	1.32711	1.66573	3.38888	2.46789	2.89847	0.00700501	1.13406	up		Os11g0303800	0.471777	0.405353	0.493252	0.08205	0.158826	0.192585	0.00540243	-1.64025	down
Os06g0147100	35.8402	35.9771	29.4774	92.3995	61.4742	48.628	0.00190271	1.03808	up		Os01g0843700	4.86569	5.79748	3.46232	1.54019	1.85145	3.00159	0.00103434	-1.09732	down		Os10g0148100	8.74473	7.3571	6.19251	21.0865	23.6872	21.9031	2.92062e-29	1.5821	up
Os03g0341000	1.65326	1.72613	1.4963	4.86582	2.63227	2.47833	0.00197086	1.06539	up		Os03g0838800	3.34596	2.04966	2.64869	0.986685	0.76833	0.808136	4.82409e-07	-1.59451	down		Os02g0464550	2.06676	1.6323	1.94531	0.070566	0	0	6.95188e-07	-6.33293	down
Os01g0617200	0.794492	0.932166	0.749306	0.449572	0.25946	0.414975	0.0151746	-1.06815	down		Os02g0161900	1112.1	994.105	1031.05	2451.33	2486.5	2321.52	7.04374e-135	1.24446	up		Os03g0307300	296.107	219.853	162.483	96.1263	125.585	114.999	0.00370612	-1.00709	down
Os05g0148950	0.954538	1.09611	0.830094	1.84451	1.56554	3.16208	0.0215804	1.22048	up		Os08g0403300	4.73176	3.56967	4.79626	9.7689	11.3317	7.56015	2.20577e-08	1.16012	up		Os02g0111800	1.99521	2.05276	1.24754	0.825678	0.746371	0.933325	0.000119287	-1.07529	down
Os01g0235632	1.48933	1.92429	1.70263	2.96956	4.97318	5.44599	2.30323e-10	1.42235	up		Os02g0614600	2.39664	2.74674	3.10035	5.33321	4.83763	6.53302	3.22698e-13	1.08793	up		Os01g0727840	1.71911	1.65453	1.18061	2.45893	3.33237	3.43158	0.0378093	1.01047	up
Os04g0635400	7.21069	7.45054	8.17029	14.5754	17.2061	13.2768	8.62338e-07	1.01609	up		Os03g0699800	4.1459	4.22007	3.02673	0.412023	1.51058	0.597652	7.64207e-07	-2.12039	down		Os07g0125600	18.4539	17.3693	12.7422	3.33316	3.3622	3.6355	8.21607e-34	-2.22464	down
Os08g0189700	4.27043	3.42268	2.74673	7.29343	7.16639	7.53656	5.50304e-07	1.10761	up		Os07g0142300	8.75568	9.6685	7.21854	19.4171	22.4519	20.7774	2.21324e-25	1.32397	up		Os06g0105300	1.72831	1.58537	0.759565	2.13646	3.64009	2.55807	0.00574474	1.03102	up
Os12g0292301	5.28541	3.043	2.92766	0.256741	0.43404	0.500236	3.84882e-12	-3.16606	down		Os08g0466200	2.36565	2.14336	1.79628	4.37086	3.92102	4.2024	1.1616e-11	1.01842	up		Oryza_sativa_newGene_4022	11.2867	12.9093	13.7318	6.28852	4.44943	5.44612	1.54181e-17	-1.23796	down
Os04g0120300	0.277907	0.393616	0.455604	1.39702	0.994771	1.60001	2.46266e-06	1.85267	up		Os04g0641700	1.50066	1.4145	1.3441	3.24565	2.70826	2.8499	0.000554093	1.0771	up		Os07g0429600	2.37939	1.90866	3.20541	1.09608	1.24894	0.874931	0.0376908	-1.21139	down
Os12g0157000	7.23543	7.31057	8.66388	3.44096	2.79152	3.82729	3.03049e-09	-1.17229	down		Os05g0524500	0.590782	0.918947	0.80953	0.223021	0.045455	0.113878	6.10003e-09	-2.53576	down		Os05g0247800	54.5309	68.351	49.3088	10.1924	9.14577	7.94961	5.56363e-105	-2.64995	down
Os04g0175900	0.914241	1.03445	0.719619	0.29141	0.228241	0.060768	0.00085243	-2.08125	down		Os03g0140200	8.86757	8.12075	8.04626	30.2715	32.6631	31.1068	6.09563e-97	1.94253	up		Os01g0868900	2.48538	2.09897	1.92166	5.39193	7.30005	6.62214	1.00908e-19	1.54554	up
Os03g0293000	2.48745	3.13462	3.4232	9.31257	8.88607	9.65902	1.94499e-27	1.65613	up		Os07g0524200	0.980233	0.765478	0.480611	1.54636	1.72241	1.60431	0.00656019	1.16477	up		Os09g0412700	4.13805	4.68471	3.05317	10.6115	13.3534	11.2118	7.81484e-11	1.56789	up
Os11g0505300	10.1934	9.49164	9.13115	25.3347	24.7361	20.7743	2.9693e-29	1.33329	up		Os12g0255850	1.05336	0.575031	0.523605	2.38159	2.55208	1.88285	3.76568e-05	1.67242	up		Oryza_sativa_newGene_2750	1.07025	1.21092	1.53953	0.16283	0.140825	0.363321	0.000797547	-2.1252	down
Os04g0380300	36.3979	36.3727	35.3841	72.6573	77.2118	86.9778	2.03981e-60	1.15236	up		Os11g0126900	7.91031	7.16944	8.28339	2.68945	2.56857	1.9874	1.73177e-26	-1.652	down		Oryza_sativa_newGene_694	4.74138	3.9958	4.40634	1.28699	1.82761	1.54217	1.127e-05	-1.48611	down
Os10g0557900	2.16404	2.06018	2.39399	6.88631	4.01845	3.85747	3.63643e-06	1.19069	up		Os10g0100300	2.55608	2.51973	1.77778	0.950881	0.967564	0.754288	6.99669e-07	-1.3115	down		Os02g0234700	5.22979	3.92631	2.8983	7.24786	9.25144	9.72678	6.0397e-05	1.12001	up
Os07g0598000	5.00609	4.16126	5.05424	1.3119	1.43082	1.94676	2.803e-10	-1.56514	down		Os11g0242800	21.186	21.1371	22.6628	6.69081	6.41998	5.46907	1.68382e-57	-1.77033	down		Os11g0558200	0.527371	0.616612	0.721796	2.43341	2.05194	2.38802	1.7699e-08	1.86854	up
Oryza_sativa_newGene_4490	0.314351	0.545639	0.240723	1.26025	0.983843	1.14237	0.000201146	1.63712	up		Os08g0482600	90.6074	84.6827	88.4724	36.3974	42.3974	41.919	6.15325e-50	-1.09349	down		Os04g0689000	12.2909	11.3381	12.6361	24.551	28.5229	27.6976	4.91795e-28	1.16061	up
Os03g0150800	1.1729	1.22155	0.942664	2.34477	2.0422	2.16152	0.000285099	1.00041	up		Os01g0269800	0.636338	0.542324	0.788041	1.52132	1.77094	1.34519	3.06684e-05	1.25956	up		Os10g0471100	0.408214	0.249697	0.317772	0.729271	0.648714	1.03647	0.0121817	1.39874	up
Os08g0104600	6.47416	8.7884	6.20262	1.71895	1.34574	0.819999	1.41181e-16	-2.40723	down		Os01g0556201	1.05799	0.960475	0.74578	2.50257	1.90785	1.57061	0.000518644	1.13531	up		Oryza_sativa_newGene_742	0.66973	0.842321	0.888171	1.86669	2.15287	1.84471	0.00256779	1.21756	up
Os10g0166600	0.570922	0.513031	0.664714	1.91287	1.80037	1.517	2.82332e-06	1.60842	up		Oryza_sativa_newGene_576	0.573205	0.386186	0.863407	2.18523	3.23937	2.12487	8.06017e-07	2.01687	up		Os08g0160600	1.25025	1.04732	1.96875	3.06552	2.44315	3.3033	0.000306632	1.05396	up
Os09g0551400	0.223514	0.348399	0.322215	0.97365	0.816287	0.907325	3.83371e-05	1.60958	up		Os07g0614700	1.34738	1.37617	0.796754	0.478946	0.477195	0.510705	0.0079938	-1.17302	down		Os02g0105400	38.5715	42.7707	32.7429	13.9901	13.3264	14.8162	1.15498e-42	-1.43396	down
Os06g0114651	1.23842	0.379098	0.573541	1.82953	2.4689	2.34855	0.00129161	1.61098	up		Os04g0412500	1.9737	2.41294	2.36342	4.66549	5.10556	4.22023	7.90203e-08	1.08867	up		Os08g0189850	7.09253	7.99196	7.11086	3.30223	3.90606	3.6212	6.47357e-05	-1.0262	down
Os01g0816600	0.378026	0.538909	0.58594	1.82409	1.76713	1.71077	2.193e-13	1.85156	up		Os02g0330601	6.45404	6.50819	5.25564	12.179	12.7767	12.3342	9.98091e-05	1.05629	up		Os11g0448700	13.9353	13.1716	7.10958	23.0095	21.3432	24.3328	3.44296e-06	1.00647	up
Os03g0267300	4.16514	4.36937	3.69721	1.30785	1.33727	0.858543	2.65732e-12	-1.78243	down		Os01g0681600	168.179	167.837	162.668	367.921	392.575	396.946	7.36995e-170	1.21983	up		Os07g0639000	6.00665	5.13471	5.16354	1.71163	1.89335	1.50747	5.83614e-13	-1.66287	down
Os05g0253200	1.70058	1.72712	1.69863	5.1534	4.45947	4.44829	1.97481e-25	1.49016	up		Os12g0453500	5.33549	2.70091	2.65154	10.1145	8.99455	8.97459	4.80518e-10	1.42395	up		Os09g0368200	4.48946	5.91048	4.65077	0.057935	0.027798	0	1.35256e-28	-7.27062	down
Os04g0513400	0.781709	1.07148	0.692523	2.15032	1.67218	2.00375	7.51291e-05	1.14142	up		Oryza_sativa_newGene_2332	0.73879	0.596062	0.825752	2.42653	2.98518	3.13268	1.3898e-07	1.98762	up		Os02g0569000	2.67778	3.35058	2.07754	0.787614	1.52058	1.4345	1.69005e-15	-2.20386	down
Os06g0592500	1.23872	1.77557	0.883089	8.37455	2.78581	2.54598	0.000171661	1.84916	up		Os05g0380900	12.6246	14.0794	9.0937	17.0281	23.5398	30.1848	0.0010783	1.01802	up		Os08g0136300	60.394	64.4626	56.3958	5.18026	5.65563	5.18787	6.48072e-271	-3.49068	down
Os10g0580500	0.933642	0.904989	0.670289	2.33461	1.82361	1.23619	0.00440902	1.13321	up		Os10g0524300	5.0695	5.61563	5.10112	9.32455	10.5575	11.3119	2.43909e-11	1.01674	up		Os02g0303500	0.716754	0.747642	1.2245	1.87968	1.86625	2.14894	0.021208	1.13099	up
Os03g0731100	4.99646	4.50263	4.03408	1.5706	3.09537	1.84975	0.00965007	-1.01131	down		Os03g0341000	1.65326	1.72613	1.4963	0.309585	0.468443	0.548406	2.89447e-06	-1.79948	down		Oryza_sativa_newGene_1560	1.38955	1.33923	1.23333	0.308108	0.490067	0.411197	8.10011e-09	-1.71351	down
Os02g0773732	0.45453	0.524374	0.608826	1.56143	2.02849	1.74885	6.00003e-11	1.77734	up		Os01g0617200	0.794492	0.932166	0.749306	0.478162	0.352303	0.340274	0.00459406	-1.0204	down		Os07g0125000	43.5755	40.0005	29.2304	7.55166	8.51309	9.71665	5.50528e-46	-2.12423	down
Os11g0549300	0.573834	0.55235	0.622375	1.37927	2.71539	1.13194	0.000875875	1.59713	up		Os07g0101000	0.91041	0.871331	0.507378	2.42401	2.9612	2.40076	7.34535e-12	1.79718	up		Os04g0554800	10.1857	8.21459	5.13774	19.2258	27.3207	25.6314	1.45965e-05	1.61898	up
Oryza_sativa_newGene_839	2.0756	1.78848	3.13735	3.47882	5.47955	5.20726	0.00909673	1.05516	up		Os04g0635400	7.21069	7.45054	8.17029	16.7279	13.4761	15.9329	1.90935e-09	1.04913	up		Os09g0483500	7.93839	9.51448	8.23666	2.19162	2.01076	2.65438	1.43186e-15	-1.89634	down
Os02g0484975	2.37723	3.56096	1.90029	8.21403	4.51292	3.31534	0.000994044	1.0748	up		Os04g0545400	1.08022	0.693597	0.716583	2.14685	2.19529	2.9544	0.000417805	1.55948	up		Os07g0190600	1.53457	1.24945	1.47742	4.74812	3.32262	4.32838	4.59489e-15	1.54039	up
Oryza_sativa_newGene_881	1.64048	1.74382	1.26244	0.427092	0.695582	1.03307	2.3557e-06	-1.28555	down		Os01g0369700	98.1309	94.9686	102.9	46.9975	46.4554	47.5575	3.51038e-60	-1.03571	down		Os12g0115700	4.47792	4.4691	4.27018	8.86367	8.6933	9.65747	4.68059e-11	1.04651	up
Os05g0202800	193.008	137.705	181.985	73.148	85.9507	74.2468	1.05494e-22	-1.10229	down		Os01g0823400	0.925971	0.588972	0.906769	2.24365	1.42399	1.6506	0.000379831	1.14407	up		Os03g0361600	1.32196	1.03209	1.0659	0.531516	0.53096	0.353647	0.0104806	-1.24035	down
Os03g0179400	0.779864	0.796328	0.783102	2.04395	1.70078	1.93681	1.35031e-05	1.29424	up		Os12g0292301	5.28541	3.043	2.92766	1.08203	0.306003	1.15215	4.94244e-07	-2.08601	down		Os09g0309200	1.57985	2.36478	1.54355	0.972238	0.775209	0.86272	0.00517919	-1.06236	down
Os11g0260100	1.65579	0.986033	0.882293	2.52767	3.71803	3.43175	8.32967e-05	1.47473	up		Os04g0120300	0.277907	0.393616	0.455604	1.21267	1.08039	0.547776	0.00100778	1.37117	up		Os02g0575200	1.27689	1.76883	1.71322	6.21505	5.75512	6.04736	6.19455e-22	1.92581	up
Oryza_sativa_newGene_4709	1.17146	1.35603	1.32118	2.97634	3.01589	3.23173	5.46108e-21	1.26855	up		Os12g0157000	7.23543	7.31057	8.66388	2.29578	1.90263	2.73877	9.7476e-21	-1.71066	down		Os03g0245500	2.86505	1.75198	2.51071	0.799549	1.15937	0.80726	0.000492461	-1.34495	down
Os07g0154900	6.58398	5.57867	7.55297	14.6594	14.582	14.5539	6.0019e-09	1.18415	up		Os08g0119500	3.53009	3.04354	1.93162	8.17357	7.60243	8.72862	2.3315e-14	1.55819	up		Os09g0381400	5.25689	4.89796	3.57478	1.2534	2.12557	1.59215	4.03468e-08	-1.36331	down
Os07g0210000	4.37698	4.69346	4.71602	11.8077	13.2993	12.0269	2.61031e-39	1.46364	up		Os03g0293000	2.48745	3.13462	3.4232	10.0761	7.88665	9.51408	6.34956e-29	1.6347	up		Oryza_sativa_newGene_1787	0.820165	0.690812	1.29216	0.411224	0.260951	0.223095	0.0354514	-1.24491	down
Os08g0355400	0.22822	0.231619	0.410041	0.698737	0.786708	0.692227	0.00917497	1.34627	up		Os11g0505300	10.1934	9.49164	9.13115	30.8915	32.1271	34.0045	7.6556e-92	1.78415	up		Os11g0147150	5.72941	6.4504	6.69164	3.05859	2.22961	2.12124	6.0224e-07	-1.33856	down
Os12g0575400	23.5213	19.4599	14.1925	50.975	54.6271	23.0956	0.0167161	1.20853	up		Os11g0454200	0.121866	0.420309	0.075093	2.09511	2.6533	3.55158	1.74744e-14	3.73454	up		Os03g0351700	1.68077	1.43335	1.86839	0.246661	0.721961	0.759581	0.0191288	-1.4708	down
Os05g0232200	1.94484	2.42048	1.52016	0.248273	0.883025	0.655957	0.000107923	-1.66943	down		Os03g0727600	2.67739	3.41805	2.92878	0.434735	1.14575	0.76011	3.66139e-12	-1.90679	down		Os06g0652600	1.35559	1.24153	1.30084	0.431558	0.498823	0.36269	6.85082e-05	-1.57115	down
Os06g0159900	1.81765	1.83183	2.69931	8.70855	10.0712	8.6554	7.78728e-28	2.14063	up		Os04g0590200	3.00109	3.44163	3.12484	1.6314	1.3393	1.43296	8.91089e-08	-1.08021	down		Os06g0661000	0.376887	0.444653	0.525812	0.074044	0.229993	0.188881	0.0242392	-1.40261	down
Os08g0546800	0.228991	0.194988	0.113098	3.87827	2.00905	1.35003	4.19726e-15	3.7517	up		Os01g0199550	0.45182	0.660692	0.952373	1.62644	1.40944	1.46236	0.0221703	1.13121	up		Os09g0248100	17.612	15.2527	13.8705	34.0585	39.5382	36.9125	5.44277e-33	1.24574	up
Os01g0372100	1.97399	1.03691	1.61184	3.80224	3.69257	3.40905	0.00018191	1.25747	up		Oryza_sativa_newGene_4490	0.314351	0.545639	0.240723	1.28622	1.56624	1.15495	1.57194e-07	1.89102	up		Os04g0416450	0.951201	0.498264	0.453487	0.32718	0.20322	0.249259	0.0406475	-1.27048	down
Os03g0796000	4.97385	4.25551	5.17373	9.6932	8.65666	9.79458	1.75013e-09	1.02322	up		Os08g0104600	6.47416	8.7884	6.20262	3.60115	3.44116	3.05805	4.49267e-07	-1.05115	down		Os03g0738600	20.5627	20.3821	17.645	5.51653	6.51259	5.7573	1.50349e-67	-1.71378	down
Os09g0357400	0.614964	0.591443	0.485481	1.1437	1.09074	1.42067	0.00195668	1.14201	up		Os10g0166600	0.570922	0.513031	0.664714	1.96929	1.75956	2.40948	1.78237e-10	1.83552	up		Os04g0310200	4.85994	2.89068	3.17818	0.192323	0.525529	0.739396	8.86041e-09	-2.83818	down
Os11g0601700	1.87905	1.9984	1.86043	3.80184	4.00386	4.52493	1.96101e-07	1.14068	up		Os03g0844900	2.53197	2.58833	2.31165	0.99502	1.24099	1.02979	1.38321e-06	-1.14153	down		Os02g0601300	199.711	205.42	202.622	98.0167	98.6988	88.6038	7.92307e-84	-1.08456	down
Os04g0678700	98.4954	108.367	91.3275	34.31	32.123	28.9481	5.82529e-90	-1.60632	down		Os03g0268750	0.310391	0.195322	0.16597	0.788351	1.56092	1.84212	1.34961e-08	2.62239	up		Os11g0549620	10.7559	10.8272	9.98736	21.6782	23.488	22.7655	9.1058e-27	1.10995	up
Oryza_sativa_newGene_4876	0.876838	1.04547	1.39039	2.67408	2.78459	2.21031	1.26867e-05	1.30657	up		Os06g0112700	1.32165	1.28655	1.18008	2.66128	3.27371	2.51124	9.32546e-06	1.18706	up		Os10g0100900	1.91629	2.46699	5.02977	0.757231	0.446828	1.40252	0.0219921	-1.84092	down
Os11g0701500	8.66426	8.42042	8.11789	21.0555	20.833	17.3494	1.19038e-21	1.26815	up		Os07g0633400	0.183773	0.124385	0.190601	0.773383	0.539202	0.511379	9.34056e-05	1.85861	up		Os02g0208300	1.13766	1.36918	1.60866	0.917491	0.31414	0.385467	0.000745829	-1.3423	down
Os11g0255300	10.1696	10.3246	9.16866	3.70798	2.40116	2.23759	2.43357e-21	-1.78701	down		Os12g0227400	1.34547	1.67303	0.995403	0.544792	0.441574	0.521319	0.000775897	-1.34919	down		Os02g0823700	0.503689	0.859546	0.630617	1.691	1.21167	1.45538	0.0249596	1.13465	up
Os11g0702100	7.79376	7.98747	7.26111	28.4048	26.2292	19.6083	4.18809e-34	1.72403	up		Os08g0475100	5.1554	6.63235	4.17014	8.28779	11.8053	11.2377	1.08434e-08	1.01078	up		Os08g0508000	9.60121	8.19036	7.13187	2.53	3.30457	3.09266	1.07642e-16	-1.47149	down
Os03g0268600	1.74421	1.6433	1.83896	4.86766	4.03158	4.25687	5.13824e-11	1.36289	up		Oryza_sativa_newGene_1613	7.6653	7.41971	7.89896	2.48214	2.9709	2.45835	1.06992e-20	-1.4914	down		Os12g0609600	2.5737	1.59349	2.55113	4.21047	6.00824	6.23195	5.46286e-06	1.2889	up
Os08g0101800	6.43254	4.60367	6.00124	12.7613	12.8508	11.4509	3.16566e-18	1.15341	up		Os06g0114651	1.23842	0.379098	0.573541	1.31997	1.53446	1.58369	0.0389932	1.03259	up		Os10g0555900	68.5552	73.7875	74.4819	143.205	158.679	152.995	3.0773e-72	1.07538	up
Os02g0205700	2.08058	1.62996	1.57735	0.911332	0.781758	0.35863	0.00117718	-1.32481	down		Os01g0816600	0.378026	0.538909	0.58594	1.59473	1.62115	1.55579	1.72549e-13	1.69586	up		Os06g0662550	0.831672	0.668739	1.12893	0.20976	0.112127	0.226681	1.36018e-07	-2.23637	down
Os11g0701400	13.2068	12.5269	8.93393	32.8365	34.5773	31.7967	1.12958e-33	1.55365	up		Os03g0267300	4.16514	4.36937	3.69721	1.36725	1.43717	2.25729	4.33427e-08	-1.2384	down		Os01g0609200	3.9471	4.45568	4.46932	0.699652	0.944218	0.846839	1.17398e-53	-2.35759	down
Os06g0548200	7.07497	5.03556	7.13046	16.3406	17.4534	14.2202	1.93958e-20	1.35046	up		Os05g0253200	1.70058	1.72712	1.69863	6.64933	5.45216	5.71283	1.35399e-50	1.82861	up		Oryza_sativa_newGene_1698	12.03	10.3273	10.0884	0.986658	1.82713	0.473991	1.14078e-26	-3.28033	down
Os01g0314000	0.657583	0.553245	0.467772	1.19986	1.15123	1.09511	0.00631803	1.06266	up		Os01g0117900	24.3918	20.7562	23.3491	65.6338	72.5469	65.8996	3.65404e-96	1.58437	up		Os07g0127500	2.50827	2.04501	3.00475	10.8506	7.42497	4.8988	9.01933e-21	3.95091217835243	up
Os11g0439600	37.0369	43.5469	35.503	19.6072	15.575	13.2179	1.54278e-23	-1.22218	down		Os01g0934900	3.78715	3.73975	3.94195	8.03576	9.56798	7.20444	2.86007e-09	1.14768	up		Os11g0687200	0.847903	0.617267	0.53785	3.79381	4.75858	5.08063	4.44179e-32	2.5717882348759	up
Os10g0524700	3.70633	3.38144	3.68273	9.58704	11.9277	10.2853	3.79513e-29	1.5939	up		Os10g0392900	1.41357	2.08105	1.31125	0.674086	0.956217	0.39849	0.0187279	-1.17935	down		Os02g0218700	2.97577	2.07471	1.61917	0.248841	0.730188	0.331828	3.60898e-08	-2.33419	down
Os01g0847100	12.2013	10.3741	12.5411	26.916	26.5355	27.6285	1.89687e-18	1.23873	up		Os10g0580500	0.933642	0.904989	0.670289	1.40655	1.58448	1.92986	0.00200146	1.00259	up		Os10g0106600	1.48593	1.65643	1.44938	3.0771	3.48894	3.44135	2.27547e-05	1.1245	up
Os07g0584200	1.06767	1.11443	1.10118	2.62052	2.69275	1.77245	1.24643e-05	1.141	up		Os10g0109300	40.8577	33.6775	38.0163	85.1072	91.8117	87.8029	4.1966e-70	1.26208	up		Os10g0542750	0.568844	0.718893	0.507327	1.50924	1.56634	1.96476	0.00774219	1.47439	up
Os08g0504500	6.53997	5.06957	6.08711	2.28104	3.1075	2.08646	2.03214e-06	-1.20647	down		Os02g0773732	0.45453	0.524374	0.608826	1.72322	1.31418	1.516	9.18202e-10	1.54648	up		Os10g0439800	20.7099	18.7027	16.6804	6.94185	8.85281	7.69152	2.54055e-22	-1.25021	down
Os07g0281800	9.36661	8.49597	10.0269	18.7245	19.3611	18.3096	9.95512e-21	1.04903	up		Os11g0549300	0.573834	0.55235	0.622375	1.33978	1.03679	1.08201	0.0156621	1.01128	up		Os10g0161400	1.17102	1.47798	1.41184	0.671751	0.559989	0.543962	1.76841e-06	-1.18411	down
Os07g0605350	3.37121	2.53783	3.13501	6.61524	7.13294	4.6225	0.0106278	1.04455	up		Oryza_sativa_newGene_839	2.0756	1.78848	3.13735	7.1246	4.38273	5.22773	6.45835e-05	1.2922	up		Os04g0308500	4.84856	4.17574	5.92336	0.452396	0.503301	0.47355	3.759e-23	-3.35828	down
Os06g0142400	9.67989	9.70153	8.6544	22.2339	24.8465	21.0338	1.11439e-18	1.31421	up		Os01g0922700	1.71372	1.83389	1.93286	3.703	3.42547	4.08845	0.00197284	1.05286	up		Os08g0277300	3.12017	3.36683	2.81876	6.49321	7.03363	6.25015	9.48461e-08	1.08922	up
Os06g0725200	11.1368	10.28	8.81816	2.32733	1.2798	1.24772	1.00071e-32	-2.59219	down		Os02g0484975	2.37723	3.56096	1.90029	4.0416	6.09959	7.00899	7.3146e-07	1.16716	up		Os12g0582700	1.67766	2.23768	1.67189	0.915794	0.643075	0.8225	0.000590372	-1.2178	down
Os07g0633200	5.22705	4.93099	5.57673	14.2377	15.2355	16.4259	6.62848e-26	1.55928	up		Oryza_sativa_newGene_881	1.64048	1.74382	1.26244	0.541731	0.381018	0.248178	2.6824e-18	-2.16961	down		Os06g0521500	1.78038	2.11567	1.72293	0.496742	0.68301	0.785089	0.000195536	-1.48135	down
Os04g0619000	0.836336	0.936012	0.716734	1.81893	1.63895	1.68775	0.000230174	1.07583	up		Os05g0202800	193.008	137.705	181.985	64.6312	68.9238	63.3368	2.17516e-16	-1.34817	down		Oryza_sativa_newGene_2298	11.3525	9.12966	7.61887	19.7709	22.1988	21.7764	4.66068e-16	1.18281	up
Os04g0557800	0.582703	0.413778	0.60783	0.853666	1.32367	1.08287	0.00472625	1.04136	up		Os01g0201800	0.360365	0.132095	0.155182	0.851258	0.533471	0.466766	0.00239675	1.541	up		Os01g0508500	7.72558	5.17789	3.60882	17.9963	20.7111	21.7322	3.88195e-17	1.86883	up
Os03g0638400	0.111044	0.192755	0.115893	0.531624	0.49573	0.559599	0.000124538	1.95421	up		Os03g0179400	0.779864	0.796328	0.783102	1.41279	2.39221	1.5978	2.75332e-05	1.22471	up		Os01g0516200	0.338851	0.218992	0.475005	1.25883	1.6386	1.07564	3.85859e-05	1.92826	up
Os01g0705200	1.47999	0.970056	0.90022	7.89945	5.81824	4.46546	2.78031e-16	2.46089	up		Os04g0691900	0.596466	0.527391	0.720914	1.54927	1.62142	1.52357	4.22238e-13	1.3735	up		Os04g0408600	12.5904	11.6525	12.4646	24.5941	27.764	29.3994	3.2612e-23	1.15999	up
Os01g0866100	36.1444	33.2551	32.7928	66.0297	68.4753	69.0781	1.54812e-35	1.02953	up		Os11g0260100	1.65579	0.986033	0.882293	4.56194	3.18762	3.37188	7.96321e-08	1.67153	up		Os07g0192000	16.0283	13.4378	11.4538	5.59224	7.43042	6.54435	9.65586e-12	-1.0596	down
Os01g0227100	6.73121	7.08131	6.20377	15.5837	14.0141	15.8081	3.64693e-31	1.22234	up		Os01g0127600	4.08866	4.82953	4.46344	1.06737	2.43555	1.82993	9.63196e-06	-1.27857	down		Os06g0266400	8.29049	4.94082	3.64082	1.19741	3.31529	3.10948	0.0392902	-1.13581	down
Os02g0606600	3.01073	5.20742	3.9431	1.08045	1.14539	2.7248	0.00553923	-1.25716	down		Os07g0559700	49.1269	45.345	41.1907	14.0038	15.5582	14.4421	1.32324e-90	-1.58867	down		Os01g0914100	5.23699	3.17443	3.5375	1.17584	1.07789	0.748531	0.000881175	-1.9789	down
Os10g0568200	18.6419	17.424	16.2509	29.4951	32.6489	36.5726	4.92622e-27	1.01866	up		Oryza_sativa_newGene_4709	1.17146	1.35603	1.32118	3.79637	3.34759	3.69663	4.73632e-38	1.51477	up		Os08g0515700	4.10712	4.04054	4.90293	8.49795	8.40864	9.39069	3.54241e-14	1.01649	up
Oryza_sativa_newGene_4532	0.21127	0.310362	0.104247	0.837645	0.600284	0.680296	0.000747392	1.75851	up		Os10g0147200	62.7837	56.4165	55.3113	22.5467	23.1817	21.0357	3.90041e-51	-1.35129	down		Os08g0509100	8.05061	8.01827	7.26292	3.24694	3.12407	2.57594	3.03804e-27	-1.37747	down
Os01g0793900	37.6536	37.4012	35.0401	67.1567	78.4742	69.2012	2.74615e-29	1.00074	up		Os07g0154900	6.58398	5.57867	7.55297	15.7118	16.2075	15.7692	4.43e-14	1.30359	up		Os09g0444900	7.39421	7.73217	7.18673	2.02273	2.55706	2.3311	2.4298e-20	-1.68445	down
Os12g0274700	23.6428	19.8707	24.4005	5.11831	6.8723	6.92141	1.02184e-30	-1.73129	down		Os07g0210000	4.37698	4.69346	4.71602	9.6973	10.7545	11.3294	1.61934e-32	1.238	up		Os10g0521000	3.84438	3.7144	3.32708	1.61033	1.65197	1.11202	1.83791e-08	-1.30881	down
Os01g0368900	2.88082	3.15977	3.94915	7.16965	7.30568	6.04348	2.00424e-05	1.07028	up		Os08g0355400	0.22822	0.231619	0.410041	0.811527	0.825294	0.807475	0.00030702	1.50838	up		Os11g0701200	18.6847	17.438	13.6604	1.17368	1.62805	1.22311	1.27797e-76	-3.61108	down
Os04g0630400	1.72753	1.10698	1.55905	3.68137	3.59959	4.54836	2.21582e-08	1.45719	up		Os12g0575400	23.5213	19.4599	14.1925	43.7652	37.8158	43.3187	2.19365e-16	1.16231	up		Os01g0597800	5.42419	5.00841	3.78464	0.795658	0.912226	0.872683	1.34191e-27	-2.45121	down
Os12g0420400	48.3924	43.2332	40.0668	22.2127	19.7026	14.3799	6.38784e-18	-1.1949	down		Os05g0232200	1.94484	2.42048	1.52016	0.637853	0.724357	0.643507	5.04863e-07	-1.50654	down		Os09g0471500	1.1031	1.15107	1.20403	3.17404	2.69091	2.67942	2.77977e-10	1.3089	up
Os10g0407200	1.6167	2.09845	2.22553	5.21093	3.96547	3.4849	0.000187841	1.12457	up		Os06g0159900	1.81765	1.83183	2.69931	8.74721	8.2561	7.68932	7.82151e-29	1.98716	up		Os02g0585650	1.79369	1.39073	2.0422	0.46802	0.366699	0.414	0.000913636	-2.0153	down
Oryza_sativa_newGene_4515	0.270372	0.253049	0.193019	0.796617	1.34053	0.939468	4.78056e-09	2.11953	up		Os08g0546800	0.228991	0.194988	0.113098	2.18467	2.64374	2.54584	4.11259e-25	3.77213	up		Os12g0555200	122.107	119.132	108.495	60.5731	57.5589	52.4906	1.22432e-38	-1.02966	down
Oryza_sativa_newGene_2457	1.34003	1.78896	1.85889	4.01772	5.25464	5.37672	5.05902e-16	1.56169	up		Os01g0372100	1.97399	1.03691	1.61184	2.9265	3.54632	3.06444	0.000526707	1.0639	up		Os07g0127600	10.9996	7.61289	4.48018	0.99682	0.803473	0.906999	1.37001e-19	-3.08225	down
Os04g0432400	0.480549	0.474481	0.718343	0.965142	1.26315	1.1278	0.00102502	1.30821	up		Os11g0599200	10.2584	9.77531	7.38507	15.3124	19.9649	18.3154	1.80337e-16	1.00298	up		Os01g0159250	2.70268	2.43993	2.0547	4.51868	5.64819	5.16256	0.0156008	1.09325	up
Os06g0216300	5.92016	4.27925	5.0343	2.33126	2.83529	2.26592	4.55751e-06	-1.00023	down		Os01g0532700	0.238971	0.163067	0.192795	0.53048	0.5092	0.416903	0.00447934	1.31321	up		Os08g0105700	7.17929	6.70148	6.85634	3.1142	4.28299	2.75421	1.02972e-06	-1.02132	down
Os07g0124100	5.75388	4.76685	4.72485	10.5996	12.0696	7.49187	7.73183e-05	1.01646	up		Os03g0796000	4.97385	4.25551	5.17373	9.60249	11.1157	9.94322	2.2351e-14	1.11757	up		Os06g0218600	40.9147	42.6182	38.0213	100.034	114.76	103.071	1.32063e-69	1.39239	up
Os01g0323775	73.3006	109.1	70.2407	25.5433	47.3656	22.4394	0.00383887	-1.36616	down		Os11g0601700	1.87905	1.9984	1.86043	6.58226	5.64762	7.02481	3.44349e-26	1.78254	up		Os01g0126100	0.72157	1.25316	1.09467	0.544932	0.457896	0.462581	0.022793	-1.04659	down
Os10g0545500	7.48692	8.56368	8.68666	2.95089	2.72498	1.97131	4.68382e-12	-1.65466	down		Oryza_sativa_newGene_4544	0.309214	0.534764	0.519372	0.675761	1.61311	0.554994	0.00779517	1.03168	up		Os09g0414900	2.00933	3.41014	2.07181	7.09531	4.92111	4.69232	0.00120038	1.16086	up
Os08g0480400	0.099955	0.27468	0.131828	1.15075	1.19173	0.873478	3.52858e-05	2.62677	up		Os04g0678700	98.4954	108.367	91.3275	32.6404	34.6862	33.3724	2.76098e-131	-1.52995	down		Oryza_sativa_newGene_3397	24.7817	26.1425	25.1264	10.8763	10.5868	11.9142	8.5679e-28	-1.18186	down
Os10g0491450	5.48293	4.67571	4.41527	1.63132	2.16049	0.910835	0.00135898	-1.577	down		Oryza_sativa_newGene_2579	0.693744	1.35073	1.4523	2.35806	3.10654	2.04099	0.01507	1.11036	up		Os04g0180400	25.1976	25.6195	26.7691	8.18366	7.60171	6.8678	5.46083e-76	-1.76866	down
Os02g0583700	23.3825	16.4802	21.0887	52.3923	54.6589	44.6152	1.37153e-22	1.34622	up		Os08g0233400	4.13169	4.41125	3.98576	8.8698	7.46583	8.51236	1.9509e-14	1.02404	up		Os04g0615550	0.469309	0.313435	0.560314	1.52248	0.976994	1.3	0.00432793	1.48291	up
Os04g0310100	2.06107	0.84339	1.91462	3.49052	3.37002	2.88329	0.00772264	1.03699	up		Os05g0368000	1.35498	1.63037	1.96523	2.92477	4.37457	4.3023	0.00154027	1.2406	up		Os05g0104700	4.9502	3.98589	4.19439	0.588022	0.761118	0.565601	6.61484e-78	-3.77197	down
Os05g0375466	2.50162	2.06081	2.70531	5.09771	5.5572	5.01487	7.45169e-08	1.13837	up		Os11g0255300	10.1696	10.3246	9.16866	0.034045	0.123336	0.033452	7.46231e-61	-7.06573	down		Os07g0601600	0.482905	0.335811	0.910573	1.46464	2.07875	1.99898	0.00039119	1.67966	up
Os06g0264800	5.70628	8.19504	8.02239	2.98451	3.21062	2.98905	2.26817e-07	-1.20573	down		Os10g0525200	3.7797	3.63265	3.13887	1.11658	1.21734	1.15901	4.87264e-15	-1.5566	down		Os02g0178700	3.71385	3.87341	3.91359	8.02796	7.6572	7.68386	1.66615e-07	1.02652	up
Os01g0106300	12.1305	9.49437	9.12499	3.47702	3.42733	2.51382	1.26646e-18	-1.66649	down		Os07g0542600	9.62039	9.32615	8.89929	2.3815	3.04091	3.50084	1.18851e-32	-1.60527	down		Os03g0172100	19.5904	10.4801	5.1507	2.68452	4.58723	4.23677	0.0458289	-1.60643	down
Oryza_sativa_newGene_829	0.70384	0.92687	0.464379	1.96119	2.64301	2.48917	0.00039626	1.74022	up		Os03g0268600	1.74421	1.6433	1.83896	6.18189	7.81658	7.46728	1.80707e-37	2.0668	up		Os03g0667500	7.17108	7.33212	5.10202	2.75078	2.81582	2.28206	1.27908e-09	-1.31254	down
Os07g0575600	0.473895	0.810458	0.688548	1.19417	1.84746	1.14532	0.00437928	1.04007	up		Os02g0205700	2.08058	1.62996	1.57735	0.424902	0.439235	0.518097	3.24374e-09	-1.89576	down		Os04g0614500	3.695	4.2047	3.88455	0.303183	0.224702	0.088613	1.08319e-40	-4.21672	down
Os01g0588400	0.605181	0.508616	1.0017	2.08905	1.83558	0.934039	0.0151292	1.21332	up		Os11g0701400	13.2068	12.5269	8.93393	3.13272	3.61916	2.59152	1.19309e-24	-1.85248	down		Os03g0142500	1.90154	1.69424	1.86468	0.639542	0.787439	0.609921	1.2583e-07	-1.40398	down
Os06g0546500	18.5688	17.0235	17.3739	8.42282	7.83323	7.73843	1.27317e-20	-1.10502	down		Os05g0564350	0.665029	0.77557	0.720434	0.279269	0.244647	0.305586	0.00154027	-1.32147	down		Os12g0111500	3.08502	2.64132	2.38305	7.4226	6.13966	4.86927	2.7785e-06	1.18738	up
Os06g0694800	7.12373	7.85375	5.71492	5.30852	2.63602	2.025	0.00349867	-1.00817	down		Os10g0524700	3.70633	3.38144	3.68273	8.95454	9.59323	9.0556	4.85151e-30	1.38878	up		Os04g0554200	3.35722	3.39652	4.0834	7.60587	6.56668	7.92571	4.57656e-08	1.02576	up
Os12g0257600	0.388454	0.335333	0.137444	0.78469	0.661156	1.06864	0.00185727	1.57622	up		Os02g0811800	13.0147	10.476	10.1677	0.53272	0.927086	0.545765	4.17608e-88	-4.01471	down		Os10g0430200	0.318147	0.208132	0.125682	0.675722	0.981934	0.694907	0.00789028	1.76933	up
Os11g0340477	7.31308	9.24529	10.379	4.33096	1.16444	1.94761	0.00498257	-1.8141	down		Os03g0339400	2.5613	2.73624	2.50254	6.5764	7.16013	7.99061	1.38143e-20	1.51169	up		Os09g0425200	0.353197	0.718825	0.343189	1.54396	1.83519	2.25034	0.00114697	1.98996	up
Os06g0566300	2.25526	2.37632	2.38562	5.03611	4.48733	4.30262	6.32922e-07	1.0145	up		Os05g0223300	2.25494	2.26435	3.08157	1.23187	1.0647	1.06716	0.00136019	-1.12232	down		Os09g0399800	15.2328	11.905	9.4609	3.64937	3.51272	3.53709	2.31935e-22	-1.77065	down
Os04g0655400	0.590922	0.574927	0.395996	1.76241	1.84235	1.52869	8.38495e-05	1.74452	up		Os07g0599900	35.5662	33.7581	32.8912	90.129	81.1733	74.5716	2.60499e-54	1.30042	up		Os06g0146600	7.34539	7.82743	7.71309	3.95643	2.17499	2.93128	1.08578e-06	-1.32663	down
Os01g0838600	0.742026	0.692821	0.517503	1.84816	1.78965	1.19446	0.00442041	1.34786	up		Os05g0440000	0.67213	1.11904	0.276343	1.5503	1.83626	1.1593	0.013925	1.17463	up		Os12g0495600	0.755121	0.822869	1.3521	0.203853	0.23379	0.1111	7.14963e-09	-2.38197	down
Os05g0247100	965.911	825.263	855.657	1890.19	1929.02	1716.21	1.8459e-58	1.09991	up		Os07g0605350	3.37121	2.53783	3.13501	6.11777	9.19067	7.8189	1.25491e-05	1.37681	up		Os04g0617900	1.4782	1.75425	1.40434	0.386799	0.444072	0.41754	0.000373118	-1.87292	down
Os01g0950300	7.25697	5.48208	7.64173	17.5756	18.1567	13.22	2.54539e-12	1.29756	up		Os06g0215100	2.69672	3.083	3.86972	1.18654	1.1991	1.33048	4.12152e-09	-1.34232	down		Os07g0142700	4.28941	3.83617	2.28802	1.64054	1.54634	1.99527	0.00203459	-1.00164	down
Os05g0473000	1.70256	1.66138	2.01943	0.935768	0.776377	0.39914	0.00120157	-1.30349	down		Os01g0286900	1.37869	1.36034	2.32203	3.42054	3.27394	3.33381	0.000954981	1.01163	up		Os05g0248200	2.26249	2.37943	1.75311	0.03745	0.220855	0.142515	2.32168e-13	-3.8991	down
Os04g0176200	0.956927	1.11149	1.51983	2.79658	3.69718	2.87168	0.000483978	1.40691	up		Os06g0725200	11.1368	10.28	8.81816	2.33363	2.517	3.27154	1.51931e-32	-1.85686	down		Os12g0610800	2.93364	3.34119	2.70334	6.81485	6.68909	6.56543	2.9988e-08	1.17397	up
Os06g0547100	4.11795	4.39333	2.39446	8.8289	9.2913	7.28684	1.19012e-07	1.25855	up		Os01g0827300	10.6927	8.85847	10.1631	23.455	23.5792	21.3951	2.85006e-43	1.23542	up		Os03g0432100	7.5272	7.75331	6.10982	1.70063	2.02526	2.16701	8.06857e-35	-1.85078	down
Os10g0515200	0.456362	0.450959	0.496856	1.12738	1.53453	0.957472	0.00040028	1.39297	up		Os07g0633200	5.22705	4.93099	5.57673	16.5603	14.3105	14.2426	2.97526e-30	1.53052	up		Oryza_sativa_newGene_4516	2.30615	2.71225	2.24565	0.956966	1.07178	1.03259	8.48568e-11	-1.23524	down
Os07g0147500	105.948	93.1006	109.403	25.495	29.6887	31.3849	2.32756e-69	-1.79907	down		Os01g0846300	20.6819	20.5296	19.5867	41.1816	41.15	42.87	2.23822e-66	1.06809	up		Os03g0361700	4.17464	4.2354	4.49912	1.44419	1.37107	1.48174	4.47553e-13	-1.57693	down
Oryza_sativa_newGene_3067	0.853103	0.796625	0.662763	1.35625	1.49171	1.63845	0.000142656	1.08162	up		Os04g0688500	1.25625	0.793468	1.01222	0.456615	0.309329	0.338089	0.00138354	-1.40545	down		Os02g0610950	0.704302	0.792997	0.649425	2.21149	1.61807	1.48948	0.0424037	1.28938	up
Os04g0295400	0.466882	0.436076	0.494484	1.02094	1.1063	1.68467	4.935e-07	1.50637	up		Os04g0557800	0.582703	0.413778	0.60783	1.43237	1.13334	1.54978	9.84705e-07	1.37262	up		Os02g0276200	1.77072	1.91658	2.15203	3.84078	4.2965	3.54746	0.000526335	1.00546	up
Os01g0882500	2.8108	2.94719	3.61001	1.1777	1.60765	1.04771	0.00055106	-1.24398	down		Os02g0820200	1.34506	1.00785	1.319	2.04082	3.19091	2.7326	9.82347e-05	1.13773	up		Os08g0468100	1.06188	0.99079	1.17915	2.20035	2.39133	2.18469	5.55717e-06	1.00794	up
Oryza_sativa_newGene_3140	0.649561	0.975473	0.465899	1.87231	2.01586	1.11388	0.00458764	1.28746	up		Os01g0705200	1.47999	0.970056	0.90022	7.38269	8.62063	8.47982	1.22201e-39	2.88338	up		Os07g0646800	1.04216	0.816399	0.593445	0.238957	0.19656	0.058893	0.000243712	-2.25454	down
Os11g0508600	16.6497	14.8407	13.3112	32.7685	34.8591	36.6893	1.04119e-37	1.25476	up		Os06g0294000	0.908222	0.867497	0.828799	1.65801	1.77458	2.02211	3.17947e-08	1.09381	up		Os07g0625400	4.81227	4.93755	5.79495	2.58451	2.6544	1.31699	0.000240713	-1.23026	down
Os03g0180800	7.72983	7.58545	8.02848	3.07558	3.5229	1.94526	1.30314e-09	-1.41295	down		Os01g0227100	6.73121	7.08131	6.20377	17.6683	17.1738	20.3271	4.16646e-60	1.50349	up		Os05g0133401	1.16426	0.96396	1.34015	0.596938	0.277114	0.479941	0.00815614	-1.34792	down
Os03g0162800	1.60147	1.885	1.30112	0.892703	0.788185	0.36713	0.00765275	-1.16832	down		Os06g0486900	6.92719	6.42152	6.32528	0.983643	0.799586	0.605095	7.92209e-60	-2.99469	down		Os07g0501100	10.5364	8.0334	6.28654	2.44478	1.76988	1.80458	1.04485e-21	-2.03944	down
Os11g0284300	0.382287	0.732502	0.9226	1.15374	1.30228	2.4633	0.0210047	1.28644	up		Os08g0108700	11.8034	14.1133	14.7012	2.86887	2.93398	2.54063	1.96661e-34	-2.23964	down		Os04g0127100	4.64756	3.49526	3.88213	1.74978	2.09573	1.84	0.00916634	-1.0652	down
Oryza_sativa_newGene_3090	0.517256	0.520451	0.290321	0.738715	1.13075	1.16132	8.4741e-05	1.19709	up		Os10g0520100	3.15657	3.4365	3.11986	0.744263	0.888612	1.00266	6.62288e-13	-1.83497	down		Os07g0106700	17.7396	15.9029	12.9237	28.2988	36.1016	29.5839	2.44793e-13	1.02167	up
Os03g0129400	12.313	13.4668	14.2359	6.06952	4.14111	4.59948	3.65129e-10	-1.39251	down		Os02g0606600	3.01073	5.20742	3.9431	1.2213	1.33888	1.79846	2.46757e-05	-1.42138	down		Os04g0419700	1.06424	1.04284	0.998599	2.11047	1.96026	2.20597	3.38055e-05	1.01955	up
Os07g0562700	39.1453	40.3861	41.1605	11.0142	11.031	10.6101	9.1154e-81	-1.84394	down		Os03g0648450	1.34723	0.467932	1.46033	8.51744	2.9659	9.53221	0.000234209	2.6872	up		Os09g0400400	24.6255	19.0841	13.2684	8.29285	9.17052	10.1198	2.25752e-08	-1.0429	down
Os04g0593800	1.56384	1.27099	1.18736	0.729677	0.411075	0.675851	0.00317054	-1.1007	down		Os01g0793900	37.6536	37.4012	35.0401	82.9986	74.0493	73.4045	8.54683e-49	1.10048	up		Os02g0113200	44.9377	50.2112	49.4055	22.229	21.9483	21.7885	6.83107e-52	-1.12495	down
Os01g0386600	2.33176	3.98636	2.12796	9.6658	8.80109	5.28607	0.000268896	1.52222	up		Os01g0368900	2.88082	3.15977	3.94915	6.51884	8.04508	6.65402	2.34151e-07	1.11769	up		Os01g0605700	1.57932	1.33611	1.7731	0	0.240576	0.510224	0.000487424	-2.62297	down
Os11g0261600	0.709222	0.376545	0.567259	1.21384	0.984376	1.24531	0.0317051	1.06265	up		Os07g0638400	91.003	86.3588	79.5995	28.1794	27.9645	30.6737	1.65547e-109	-1.53065	down		Oryza_sativa_newGene_2737	0.46651	0.368755	0.3552	2.48922	2.05733	1.83986	8.00895e-10	2.39019	up
Os12g0271700	2.64166	3.15572	3.01812	1.43397	1.26212	1.16244	0.000343732	-1.0007	down		Os07g0175500	3.25918	2.9205	2.30606	6.46507	8.52144	8.7551	1.53035e-10	1.5118	up		Os12g0116700	1.06224	1.16494	1.50926	2.69843	1.93493	2.85366	0.0084418	1.00155	up
Os02g0807900	2.73028	1.7396	1.62021	0.214771	0.514682	0.321586	5.27331e-14	-2.48932	down		Os04g0630400	1.72753	1.10698	1.55905	3.38486	3.41241	2.71465	3.51094e-06	1.14107	up		Os03g0806800	12.1747	13.1644	12.0554	29.3776	23.0834	25.6793	2.0833e-12	1.05963	up
Os06g0670300	2.23644	1.55334	1.50536	4.23496	5.48321	5.03432	2.49254e-10	1.50311	up		Os05g0525600	0.501671	0.479848	0.440709	0.02617	0.068952	0.070675	1.75351e-08	-3.07284	down		Os08g0189500	21.4875	20.0939	18.5077	9.32792	7.72284	9.08897	2.18202e-18	-1.19489	down
Os01g0200700	569.59	474.358	569.343	205.143	229.057	230.754	7.19853e-54	-1.24447	down		Os10g0407200	1.6167	2.09845	2.22553	0.572325	0.467935	0.750896	1.5057e-05	-1.66543	down		Os04g0398000	5.7348	5.52664	4.53041	2.45296	2.89178	2.2913	1.32061e-11	-1.06121	down
Os07g0125600	6.33213	5.00795	5.26315	18.4539	17.3693	12.7422	1.24592e-18	1.58132	up		Os01g0281600	6.4626	6.96313	7.98949	18.2255	19.259	17.3592	2.56951e-31	1.39046	up		Os01g0252300	5.59925	3.64878	2.65553	12.1677	9.88554	10.6783	1.106e-05	1.45653	up
Os07g0429600	5.27498	5.04259	5.42881	2.37939	1.90866	3.20541	0.00258345	-1.02747	down		Oryza_sativa_newGene_4515	0.270372	0.253049	0.193019	0.66807	0.669234	0.450669	0.000292005	1.34679	up		Os08g0352100	2.63603	3.19906	3.67047	0.294859	1.06874	0.847466	5.26879e-05	-2.06986	down
Os06g0207916	9.48965	11.1373	11.0459	5.22756	4.61606	5.43336	0.00456679	-1.00501	down		Os03g0108300	8.62904	7.84386	7.5944	17.6155	16.5088	16.4387	5.03491e-24	1.09809	up		Os04g0414700	2.77022	2.46961	1.1421	5.62535	5.65085	4.08168	0.00229981	1.26411	up
Os03g0326000	8.11356	7.29206	7.50516	14.6627	15.755	17.1899	2.35431e-13	1.08847	up		Oryza_sativa_newGene_2457	1.34003	1.78896	1.85889	3.83371	4.04332	4.10398	3.44778e-14	1.26653	up		Os01g0736100	1.71657	1.6222	1.26958	0.501286	0.370955	0.292821	8.03271e-07	-1.9805	down
Oryza_sativa_newGene_467	2.37424	2.37954	1.99257	0.932725	1.0148	1.02176	9.78772e-11	-1.07846	down		Os09g0572000	10.2514	7.05286	8.27481	2.75675	2.60038	3.33205	6.87367e-13	-1.52137	down		Os04g0644400	72.9309	46.2421	38.1754	103.129	123.019	121.032	0.00261168	1.14447	up
Oryza_sativa_newGene_3720	0.275816	0.170569	0.182612	0.824128	0.895291	0.947981	0.000243107	1.9185	up		Os04g0432400	0.480549	0.474481	0.718343	1.18029	1.11956	1.01734	9.34536e-05	1.32621	up		Oryza_sativa_newGene_644	0.714906	0.741796	0.785827	0.294448	0.418004	0.208615	0.0114207	-1.30381	down
Os05g0247800	3.09083	2.88413	3.38363	54.5309	68.351	49.3088	4.79406e-222	4.23181	up		Os07g0188700	1.10376	0.505179	0.939466	1.9577	1.75644	1.67306	7.36065e-05	1.10019	up		Os11g0701800	19.2931	20.6139	19.2293	1.59883	1.67977	1.10156	1.29412e-113	-3.74344	down
Os06g0568101	2.35535	1.83153	0.622227	0.322696	0.14187	0.709931	0.00110969	-1.96207	down		Os06g0216300	5.92016	4.27925	5.0343	2.50614	2.0689	2.30259	4.39679e-09	-1.11098	down		Os01g0944100	2.43254	2.08324	3.35117	0.929183	0.728882	0.854226	7.82887e-08	-1.69241	down
Os02g0556800	5.11207	6.26208	4.3478	3.64437	2.16573	1.09021	0.00182056	-1.14149	down		Os01g0323775	73.3006	109.1	70.2407	13.4798	33.2426	24.2675	3.91906e-05	-1.79251	down		Os01g0748300	9.89449	4.36371	3.592	2.73432	1.31385	3.29242	0.0193562	-1.28157	down
Oryza_sativa_newGene_1597	0.334393	0.436878	0.439141	1.13275	1.0887	0.854052	0.000190049	1.26874	up		Os12g0459300	60.5846	62.8905	59.0895	116.067	120.583	119.892	2.68141e-134	1.00171	up		Os07g0518100	2.56229	2.0691	1.76967	0.884817	0.784433	1.25509	0.00083434	-1.13109	down
Os10g0492900	11.0514	11.652	9.9153	37.4326	34.5995	33.4469	1.8459e-58	1.72944	up		Os12g0451300	3.36512	4.6893	3.65589	8.48163	8.4736	9.57399	1.46314e-12	1.21425	up		Os09g0459450	2.49458	2.67147	2.0166	4.5092	4.75058	5.14007	0.000117757	1.00751	up
Os01g0868900	5.13487	5.06878	4.05516	2.48538	2.09897	1.92166	6.18921e-08	-1.03563	down		Os02g0732600	1.43688	1.05586	1.45419	3.92861	4.52806	4.00641	1.73071e-11	1.67574	up		Os08g0536350	5.5325	5.72465	7.05794	2.67681	2.46109	2.2205	1.7955e-08	-1.29846	down
Os10g0396300	32.9729	31.1527	34.135	64.238	69.4878	68.3357	3.04557e-43	1.07463	up		Os10g0545500	7.48692	8.56368	8.68666	2.75207	2.29905	2.5511	9.44754e-17	-1.6654	down		Os02g0467600	7.9361	7.23707	7.40325	1.58473	1.59774	1.5278	1.62427e-44	-2.24974	down
Os02g0166200	0.620282	0.561941	0.628709	1.60726	1.6859	1.84118	7.8735e-08	1.53002	up		Os10g0491450	5.48293	4.67571	4.41527	0.768894	1.46467	1.8688	3.54718e-05	-1.76648	down		Os04g0288100	71.1672	65.9048	67.617	28.9313	30.0283	25.8581	2.53767e-44	-1.26426	down
Os05g0366000	2.01692	1.95788	2.65775	5.58268	4.60968	5.47084	1.98313e-09	1.26894	up		Os04g0615200	15.5615	26.3211	12.4975	6.36192	8.20878	11.0143	0.0176676	-1.04432	down		Os02g0467000	4.02262	3.86649	3.58508	1.12119	1.04171	1.12357	4.85491e-16	-1.79233	down
Os07g0209401	2.95273	3.54412	3.83419	6.95472	6.34058	7.8136	4.06036e-05	1.05837	up		Os04g0456200	3.72005	2.38578	3.35793	0.992261	0.45429	0.807484	3.17844e-06	-2.01249	down		Os11g0644700	9.83468	8.88462	7.50675	26.1595	35.6005	26.8835	7.24909e-29	1.7588	up
Oryza_sativa_newGene_694	2.29424	2.14536	1.80536	4.74138	3.9958	4.40634	0.000331499	1.10634	up		Os08g0359000	0.784187	1.51524	1.14373	0.36827	0.679864	0.571878	0.0186675	-1.05063	down		Os02g0267200	2.28089	1.65303	2.97164	0.655877	0.697794	0.576101	6.28589e-06	-1.81868	down
Os05g0427400	36.3001	33.9099	29.0395	17.8151	16.6803	13.5439	1.41808e-20	-1.00911	down		Os03g0221700	3.97941	3.33745	3.1183	6.76377	7.75415	5.96812	2.62218e-14	1.00781	up		Os06g0513862	296.418	280.855	272.06	45.9545	68.8087	84.1229	8.58181e-16	-2.08876	down
Os04g0689000	4.42739	4.12163	4.06199	12.2909	11.3381	12.6361	1.33634e-26	1.5565	up		Os04g0650700	5.68299	7.29393	4.62954	2.75982	3.07319	2.79684	4.41718e-09	-1.14294	down		Os02g0234750	1.61545	1.49358	1.19628	2.63625	4.73059	3.0777	0.0426668	1.27148	up
Os10g0471100	1.94159	2.24395	1.95481	0.408214	0.249697	0.317772	1.37855e-18	-2.79679	down		Oryza_sativa_newGene_2691	0.653998	0.926758	0.594782	0.257752	0.111794	0.151396	1.19714e-05	-2.11823	down		Os03g0437200	13.0206	13.591	14.2989	4.44124	4.16885	3.69387	6.48584e-30	-1.72471	down
Os04g0423100	1.44452	1.99616	2.08484	1.17088	0.523779	0.523674	0.00378157	-1.26059	down		Os07g0539100	144.224	129.645	129.743	66.0102	66.6906	59.1743	1.29657e-61	-1.02947	down		Oryza_sativa_newGene_647	0.675062	0.847532	1.04989	0.054603	0.150895	0.088852	2.85126e-08	-3.05839	down
Os02g0622500	1.54813	1.67124	1.29759	4.6543	3.92605	4.17418	5.92555e-17	1.53036	up		Os10g0453000	13.0443	14.0712	14.4656	6.1909	6.58861	5.64393	1.58079e-09	-1.1307	down		Os07g0429700	238.943	241.117	235.281	64.1789	66.8277	51.4944	1.2223e-123	-1.96373	down
Os04g0439100	18.1074	16.9894	16.847	39.8755	42.8537	44.3266	7.66023e-82	1.30951	up		Os02g0186800	0.639454	0.546887	0.627883	1.52369	1.4874	1.69545	7.66036e-06	1.39745	up		Os10g0361900	5.81194	4.86405	3.4811	0.804343	1.61614	1.28324	8.82393e-07	-1.92776	down
Os11g0699532	70.9603	68.7872	76.2569	124.875	155.83	151.236	9.19733e-32	1.03417	up		Os10g0536700	5.20725	4.48865	3.96595	9.4669	9.29579	8.98221	1.76904e-14	1.05389	up		Os10g0551700	1.34552	0.73637	0.368991	1.90348	2.95821	1.99744	0.0144868	1.46836	up
Os12g0130300	0.410516	0.390312	0.478419	1.15155	0.908275	1.04449	0.000228745	1.30178	up		Oryza_sativa_newGene_829	0.70384	0.92687	0.464379	2.092	1.48612	2.51039	1.41695e-08	2.12978	up		Os07g0604600	6.16639	7.64689	5.77902	0.968212	1.67361	1.17217	8.53526e-12	-2.34126	down
Os08g0189850	3.50038	3.1372	2.81767	7.09253	7.99196	7.11086	3.00077e-07	1.26315	up		Os10g0551800	1.30231	1.89183	0.976406	3.71842	4.27818	3.52847	8.60946e-06	1.50167	up		Os06g0637400	2.68021	2.90597	2.46724	1.13625	0.76626	0.758519	9.02898e-09	-1.59011	down
Os01g0385400	1.16861	1.19205	1.01468	2.04632	2.71269	2.45179	7.62811e-06	1.11889	up		Os06g0546500	18.5688	17.0235	17.3739	3.98847	4.06321	4.11439	1.17983e-73	-2.08383	down		Os09g0127300	8.18251	8.66902	5.80569	16.6449	16.3132	15.4785	4.07744e-14	1.09943	up
Os07g0212200	1.82441	1.88095	2.08795	0.703059	0.861445	0.696083	7.3566e-05	-1.31026	down		Os11g0340477	7.31308	9.24529	10.379	0.75274	1.07539	0.832412	2.73133e-38	-3.26471	down		Os09g0543900	2.99885	2.36669	1.46327	5.34035	4.68895	4.45083	0.000434184	-1.25812	down
Os04g0121300	1.00536	0.981308	1.13264	0.373476	0.515249	0.368375	0.000955213	-1.2706	down		Oryza_sativa_newGene_1054	1.04241	1.06989	1.01554	2.25366	2.39323	2.24286	2.25259e-14	1.07841	up		Os10g0150600	81.6045	93.1168	94.5548	200.897	204.264	201.689	1.71643e-83	1.17917	up
Os02g0569000	7.86432	5.06024	4.46894	2.67778	3.35058	2.07754	4.2461e-06	-1.14147	down		Os05g0247100	965.911	825.263	855.657	1719.03	1803.8	1718.62	8.08145e-74	1.0196	up		Os08g0387050	0.706094	1.16431	1.61555	0.21153	0.655888	0.316161	0.00165609	-1.52779	down
Os08g0136300	29.3965	24.3926	24.9582	60.394	64.4626	56.3958	1.13313e-39	1.23716	up		Os03g0111200	29.5858	27.9355	31.0707	81.9809	92.6274	89.7411	3.40132e-113	1.6099	up		Os01g0247500	0.577509	0.614943	0.445763	1.29506	1.38125	0.896956	0.022329	1.12344	up
Os01g0279400	3.39848	3.48834	3.16692	1.73129	1.24743	1.83863	1.76077e-05	-1.02252	down		Os01g0950300	7.25697	5.48208	7.64173	17.824	12.2231	16.3417	1.32885e-12	1.21686	up		Os10g0530200	5.91711	6.91591	6.33386	0.335896	0.288023	0.984193	5.17173e-27	-3.55287	down
Os03g0766100	3.03419	1.73795	1.36575	4.61857	3.82437	4.53889	0.00621671	1.11045	up		Os02g0758800	1.52767	1.00647	1.13777	6.19578	6.15063	5.17281	6.61209e-23	2.2678	up		Os05g0134700	13.0865	12.9469	10.8709	5.73263	5.94226	4.83176	6.39906e-14	-1.14435	down
Os05g0574600	2.19198	2.20468	2.68511	6.63077	6.35747	5.32081	4.64272e-17	1.40324	up		Os05g0473000	1.70256	1.66138	2.01943	0.129387	0.488361	0.355594	4.89228e-10	-2.4196	down		Os11g0643100	2.3095	1.43263	1.31896	0.13211	0.210848	0.035297	2.68996e-12	-3.62714	down
Os06g0691600	8.12032	6.44951	6.56571	19.9892	19.0915	11.8699	1.09498e-09	1.30334	up		Os04g0463000	1.543	1.71353	1.36445	3.54694	3.93505	4.03683	4.38741e-17	1.35364	up		Os02g0715000	1.90593	2.10381	2.22014	4.82369	3.82926	4.68576	8.3487e-06	1.09606	up
Os07g0148900	25.5383	25.6497	18.5915	9.66468	6.39377	4.18497	4.49888e-13	-1.73785	down		Os06g0547100	4.11795	4.39333	2.39446	7.00329	8.23154	7.59729	1.75227e-07	1.10397	up		Os07g0418500	3.73438	2.50969	2.42169	1.09631	1.42715	1.45084	0.000131495	-1.11814	down
Oryza_sativa_newGene_1560	0.294769	0.511598	0.524235	1.38955	1.33923	1.23333	6.10819e-07	1.49719	up		Os10g0515200	0.456362	0.450959	0.496856	0.970505	1.41219	0.967265	0.000195856	1.28453	up		Os03g0234900	13.6751	10.9758	8.52622	23.7637	24.359	21.1599	6.45258e-12	1.06507	up
Os07g0125000	15.7017	13.7582	12.3244	43.5755	40.0005	29.2304	3.23817e-24	1.46777	up		Os02g0228400	0.238951	0.687516	0.135889	0.502664	1.05008	0.836622	0.0209428	1.20949	up		Os06g0707300	1.5407	1.37295	1.24539	0.243865	0.138081	0.261491	4.50166e-10	-2.63562	down
Os08g0536341	2.06097	4.22259	3.9409	9.20256	11.3187	11.1192	0.000238164	1.67358	up		Oryza_sativa_newGene_3067	0.853103	0.796625	0.662763	1.59258	1.63729	1.70429	3.52627e-07	1.20568	up		Os07g0432201	151.239	162.912	143.526	82.8511	78.5602	63.5783	1.26166e-26	-1.01799	down
Os06g0718400	5.71338	4.25107	3.99491	1.99364	2.67796	1.56092	0.000265478	-1.1218	down		Os12g0249100	0.69405	0.494481	0.530576	3.11896	2.84103	2.24061	8.4708e-12	2.25851	up		Os01g0627967	0.727883	1.52633	0.71219	0.233468	0.439735	0.539917	0.0470177	-1.27971	down
Os12g0616500	3.83251	2.83615	2.62316	10.2431	10.1797	7.78182	3.39844e-21	1.63553	up		Os04g0295400	0.466882	0.436076	0.494484	1.10812	1.48724	1.56848	1.94673e-11	1.60942	up		Os01g0257300	4.0217	3.88881	3.98228	1.99633	1.41665	1.47513	0.000227083	-1.27108	down
Os08g0535501	1.34171	1.11399	1.74537	2.38462	2.9006	3.15017	0.0324534	1.01109	up		Os07g0555100	1.05175	1.07861	1.04832	0.664803	0.291754	0.491379	0.00789692	-1.08581	down		Os06g0317600	3.68754	2.97212	3.32436	10.6609	10.8028	10.536	8.567e-15	1.6827	up
Os12g0420100	1.82825	1.94078	1.76086	0	0.165287	0.024568	0.000511887	-4.75333	down		Os09g0365900	8.58931	9.45015	8.26999	4.22621	4.18215	3.44104	3.40151e-20	-1.11137	down		Os10g0525800	3.12921	2.92325	3.52216	1.45008	1.50666	1.64289	0.0160485	-1.04634	down
Os10g0485800	0.315688	0.164226	0.370306	0.727833	0.722885	0.477424	0.0148876	1.19244	up		Os02g0650300	33.3621	31.7787	30.4394	7.5538	6.85671	6.94398	3.17925e-166	-2.124	down		Os09g0415050	0.392963	0.384818	0.462832	0.205077	0.209679	0.174573	0.0215655	-1.05154	down
Os05g0506000	10.8682	10.7304	8.79582	21.9223	19.4508	24.0195	5.00421e-20	1.14162	up		Os02g0136900	2.14216	2.27721	2.27707	5.3289	4.7224	4.51738	4.01769e-16	1.15619	up		Os07g0218700	1.71617	1.56089	1.25001	7.76146	7.22063	6.4146	1.48484e-33	2.23413571873163	up
Oryza_sativa_newGene_3239	0.28426	0.138168	0.216743	0.499695	0.836072	0.836049	0.000206002	1.71433	up		Oryza_sativa_newGene_395	0.20027	0.186026	0.133704	0.243049	0.524792	0.507109	0.00299066	1.29225	up		Os10g0159033	1.96469	1.83007	2.38287	0.09346	0.143875	0	2.03014e-10	-4.5246	down
Os12g0132500	0.759419	0.822649	0.696117	0.193684	0.140423	0.070948	1.8314e-05	-2.38894	down		Os03g0180800	7.72983	7.58545	8.02848	2.53381	3.08437	2.29046	4.69832e-17	-1.51909	down		Os12g0136100	1.42699	1.01276	1.23586	2.67264	2.15652	2.68888	0.00212186	1.02736692600843	up
Os09g0483500	2.05636	2.37856	2.04703	7.93839	9.51448	8.23666	1.83023e-18	2.01555	up		Os04g0649600	1.23775	2.48112	1.74221	4.58112	3.85752	3.35228	0.00115564	1.13606	up		Os02g0649300	0.649487	1.24691	0.629788	1.69066	2.19978	1.82248	0.00771046	1.17891523144097	up
Os01g0389700	7.47871	5.87765	6.59731	1.53505	2.5134	2.20008	1.9595e-10	-1.63774	down		Os10g0150400	163.764	158.151	156.952	309.346	332.702	310.433	2.21938e-100	1.02649	up		Os12g0639200	2.1814	2.37828	2.42463	0.731842	1.31681	1.35548	0.00156691	-1.02301	down
Os12g0538700	1.02712	1.35905	1.42116	2.78335	2.188	2.69616	0.00394525	1.04127	up		Os10g0530600	1.84756	1.65551	1.10213	0.322345	0.497403	0.402547	0.000103486	-1.81405	down		Os06g0514100	53.1138	52.2404	69.1299	12.6163	15.3091	16.792	7.56303e-46	-1.95584	down
Os09g0345300	7.77039	7.72294	7.65116	3.17145	3.25721	3.92233	2.35164e-21	-1.12533	down		Os08g0360300	3.20227	2.51819	2.75441	1.09066	1.26648	1.72229	4.50997e-05	-1.02244	down		Os08g0387400	0.505022	0.812566	0.39924	1.39516	1.4604	2.17916	0.00014011	1.54192	up
Os03g0361600	2.90693	2.1586	2.52399	1.32196	1.03209	1.0659	9.86915e-05	-1.11753	down		Oryza_sativa_newGene_3090	0.517256	0.520451	0.290321	0.998079	0.962926	0.800189	1.90904e-05	1.09883	up		Os10g0506200	0.608061	0.469994	0.755248	0.335001	0.334768	0.181781	0.037185	-1.08506	down
Os02g0575200	3.12546	4.05336	3.08534	1.27689	1.76883	1.71322	3.34665e-05	-1.0703	down		Os08g0200600	9.58581	10.5067	10.1081	19.9637	21.5697	19.0556	1.62881e-28	1.05605	up		Os03g0304100	1.5061	1.82899	2.48283	6.0465	5.03627	4.85821	5.54399e-06	1.45667	up
Os04g0219600	1.15778	1.18202	1.39468	2.53851	2.46122	2.69814	2.09267e-06	1.07675	up		Os07g0562700	39.1453	40.3861	41.1605	13.1615	14.314	12.6575	5.75617e-72	-1.55117	down		Os01g0924933	1.10534	0.90383	0.556381	1.65417	2.14652	1.44294	0.0188308	1.02586	up
Os03g0724700	1.4471	1.74337	1.26476	3.86015	4.5939	3.74001	4.12209e-10	1.46443	up		Os01g0386600	2.33176	3.98636	2.12796	7.63529	7.6976	6.52582	4.65535e-05	1.39817	up		Os06g0246500	1.17267	0.594132	0.852718	1.60181	1.99259	1.8606	0.00982205	1.05601	up
Os01g0192101	2.18227	1.83255	1.05559	0.356453	0.741702	0.393703	7.23734e-05	-1.7067	down		Os01g0939300	1.1262	1.24098	0.789808	0.450199	0.439911	0.36303	6.71786e-05	-1.28873	down		Os03g0251000	8.22351	7.97006	8.16623	1.8404	1.99572	1.65643	3.1182e-22	-2.13288	down
Os01g0888900	10.787	8.65854	11.1435	27.3994	25.1384	17.3414	3.05689e-10	1.22368	up		Oryza_sativa_newGene_2819	0.457661	0.801794	0.389057	2.22042	1.94654	1.80525	7.5265e-07	1.86031	up		Os01g0878900	1.43541	1.49525	1.31594	4.32842	4.86458	3.98925	9.27031e-11	1.64174	up
Os04g0612500	8.20816	6.84048	6.81461	3.42817	2.82119	1.82497	3.09781e-06	-1.3569	down		Os05g0537100	18.745	18.7166	20.3542	8.04254	6.98795	7.83305	1.03039e-32	-1.30408	down		Os06g0514800	20.0856	17.7594	21.3119	4.00823	3.93899	5.03619	6.47462e-31	-2.17932	down
Os07g0607400	0.338221	0.405343	0.305005	0.928415	0.807231	0.65371	0.0149928	1.20315	up		Os01g0719125	3.56568	3.96665	3.54112	7.32925	7.84513	9.35262	8.14479e-24	1.18094	up		Os10g0451700	4.42875	5.38069	4.10689	1.07512	0.652238	0.934552	9.27648e-14	-2.37062	down
Oryza_sativa_newGene_1787	0.219323	0.402938	0.486858	0.820165	0.690812	1.29216	0.0477656	1.09049	up		Os02g0464550	1.52363	1.92096	2.0047	0.070566	0	0	1.18967e-07	-6.2509	down		Os04g0454200	0.543911	0.409567	0.439321	1.27111	1.29987	1.22621	0.000318019	1.43678	up
Os06g0335900	8.99104	8.46248	7.66854	26.6506	33.0169	34.4504	1.45904e-27	1.93652	up		Os05g0568600	4.60437	6.78465	4.62627	10.3127	12.2257	13.1613	2.53336e-12	1.19437	up		Os10g0150700	109.66	112.654	109.177	227.004	237.146	224.604	2.28077e-92	1.06096	up
Os11g0147150	2.50873	2.1674	2.02273	5.72941	6.4504	6.69164	1.21727e-09	1.51444	up		Os02g0807900	2.73028	1.7396	1.62021	0.327007	0.400355	0.362499	1.54581e-19	-2.42643	down		Os02g0658100	12.6537	12.8294	10.6594	4.33658	5.38175	3.71345	7.08783e-13	-1.41688	down
Os02g0660100	3.9995	3.45974	4.66903	2.26469	1.80028	1.29106	0.00387032	-1.14467	down		Os03g0307300	493.96	458.563	381.576	96.1263	125.585	114.999	2.73737e-36	-1.95078	down		Os03g0576200	5.86487	4.95991	5.6389	2.1315	1.89717	2.424	3.55688e-17	-1.34364	down
Os03g0323200	9.19301	9.13199	10.3449	4.07175	3.70328	4.10781	1.33994e-37	-1.25304	down		Os01g0200700	569.59	474.358	569.343	226.663	223.246	216.739	3.82628e-73	-1.24195	down		Os01g0638000	2.55634	2.33555	2.15402	0.802782	1.17277	0.986759	1.59191e-05	-1.24093	down
Oryza_sativa_newGene_1308	2.07267	1.37919	2.1419	4.78453	3.83583	4.52739	2.04062e-11	1.26325	up		Os01g0727840	1.30291	1.28518	1.26945	2.45893	3.33237	3.43158	0.000279596	1.28299	up		Os06g0636700	2.57029	0.993703	0.908365	2.75662	3.56919	3.15948	0.0138686	1.07658	up
Os10g0498300	1.52054	1.51458	1.20515	0.453414	0.350487	0.41784	0.000171036	-1.7305	down		Os08g0376550	3.71955	3.02981	2.50149	0.576443	0.31762	0.067322	3.92497e-09	-3.0963	down		Os03g0277300	0.32785	0.307493	0.369663	0.848802	0.765872	0.796091	0.00416101	1.24953	up
Os04g0608600	2.00434	1.90233	1.78093	3.36465	3.70495	4.58145	8.3332e-08	1.06895	up		Os09g0333500	0.138929	0.175644	0.264032	0.753392	0.368117	0.771933	0.0001469	1.73686	up		Os01g0187600	0.985728	0.776831	1.36335	0.343181	0.143762	0.162329	2.97441e-05	-2.22144	down
Os06g0717200	6.3776	4.51713	4.8997	10.1853	11.1472	9.91345	8.51285e-15	1.01676	up		Os06g0105300	1.86034	0.99898	1.37366	2.13646	3.64009	2.55807	0.000207705	1.00254	up		Os03g0700200	5.36446	4.54473	4.31708	0.389656	0.789569	0.187551	1.68179e-11	-3.31622	down
Os02g0485000	1.54689	0.81451	1.27147	2.86725	3.38965	3.64569	1.68569e-05	1.45638	up		Oryza_sativa_newGene_4022	15.723	15.6348	17.1069	6.28852	4.44943	5.44612	1.95279e-40	-1.57873	down		Os03g0769700	7.47398	5.00438	3.39714	0.924056	1.14552	1.7247	4.2809e-07	-2.05467	down
Os06g0661000	0.132245	0.237174	0.245663	0.376887	0.444653	0.525812	0.0199824	1.17135	up		Os07g0429600	5.27498	5.04259	5.42881	1.09608	1.24894	0.874931	1.25005e-12	-2.24634	down		Os12g0137700	2.01564	2.25115	3.05388	0.998059	1.20657	0.975378	0.0011798	-1.18471	down
Os11g0111200	0.5561	0.681494	0.817179	1.49941	1.73259	0.93442	0.0310378	1.03616	up		Os05g0247800	3.09083	2.88413	3.38363	10.1924	9.14577	7.94961	8.17182e-22	1.57493	up		Os05g0263100	0.395316	0.508177	0.414559	0	0	0	5.31823e-09	-8.21205	down
Os12g0114500	24.2942	24.0609	18.9785	10.0659	12.538	7.27495	8.59396e-10	-1.13318	down		Os01g0571300	0.835531	0.955068	0.871644	2.08257	1.96782	2.39	8.23209e-07	1.30557	up		Os01g0314800	40.7725	38.2888	25.9989	17.375	17.9188	15.687	1.39825e-09	-1.03871	down
Oryza_sativa_newGene_1446	1.86298	1.68769	1.55995	5.57032	6.89432	6.44071	1.16935e-48	1.94078	up		Os02g0556800	5.11207	6.26208	4.3478	1.58394	2.36595	3.56695	0.000135035	-1.02404	down		Os03g0312300	2.5138	2.78306	1.52016	0.081637	0	0	2.01509e-11	-6.07403	down
Os11g0427800	12.892	11.2957	9.3682	6.35601	4.41421	3.55725	3.92409e-07	-1.18461	down		Os06g0612800	551.355	538.788	576.054	1252.05	1218.96	1216.68	6.72657e-161	1.18013	up		Os08g0374701	3.6978	3.45161	3.9674	0.880836	0.540531	0.674524	5.90507e-08	-2.35093	down
Os11g0654800	2.32584	2.13615	1.70389	3.6339	4.31912	4.28985	6.0974e-09	1.0234	up		Oryza_sativa_newGene_1597	0.334393	0.436878	0.439141	1.56684	1.23287	1.4434	2.8721e-09	1.60788	up		Os03g0232400	1.31173	1.27975	1.56051	4.00501	2.38006	2.93433	0.00966587	1.15717	up
Os01g0716400	0.635731	1.00021	0.81014	2.19741	1.74955	1.98575	1.78726e-05	1.30786	up		Os10g0492900	11.0514	11.652	9.9153	44.1821	46.6282	45.5188	6.52989e-132	2.09772	up		Os07g0142600	7.57144	5.67908	4.6225	13.0071	14.0865	13.3617	2.05204e-08	1.1776	up
Os04g0310200	1.8589	0.491661	2.56613	4.85994	2.89068	3.17818	0.0276595	1.16867	up		Oryza_sativa_newGene_3750	1.36782	1.24345	0.883966	3.73412	2.54308	2.73956	6.52224e-06	1.29403	up		Os10g0535800	17.2009	19.6115	17.1063	6.27106	6.50632	6.50824	5.0352e-27	-1.47643	down
Os04g0457000	21.3605	24.2081	24.5035	4.01999	5.79666	3.90132	1.09576e-53	-2.31362	down		Os01g0159200	10.7251	10.1434	10.8733	24.807	27.2623	19.1947	1.23583e-17	1.1992	up		Os08g0331800	45.5791	49.3929	41.4941	17.2535	14.8587	13.9166	4.68431e-34	-1.56199	down
Os11g0555300	0.871714	1.16976	0.893487	2.18403	2.17318	2.96003	1.18601e-10	1.35397	up		Os10g0396300	32.9729	31.1527	34.135	71.2208	72.2607	69.4721	3.40994e-69	1.14899	up		Os04g0354600	1.68563	1.98546	1.99823	7.0233	7.23893	7.54241	5.93231e-34	1.94675	up
Os08g0477500	5.0177	3.49439	3.90977	9.67046	10.6488	11.3667	9.76726e-20	1.38218	up		Os02g0166200	0.620282	0.561941	0.628709	1.8214	1.31283	1.97331	1.14388e-08	1.5211	up		Os04g0567200	1.57817	1.18072	1.23493	0.526317	0.51439	0.627755	0.000566645	-1.24104	down
Os11g0208651	0.211726	0.248956	0.310038	0.427343	0.515727	0.669391	0.0363764	1.08248	up		Os09g0412700	3.53659	1.73002	2.91229	10.6115	13.3534	11.2118	4.73226e-19	2.11482	up		Os11g0557800	5.50093	6.36118	3.80972	2.17103	1.03885	1.90023	3.85591e-05	-1.59892	down
Os11g0172300	1.18516	1.39872	1.14761	2.145	2.57471	2.33062	5.76373e-07	1.01607	up		Os06g0651200	2.23873	1.57619	0.917111	4.25325	2.72307	3.57113	0.00444994	1.17475	up		Os11g0687100	3.49164	3.64158	3.24302	24.2671	24.6379	22.4183	9.8434e-185	2.78524	up
Os08g0185900	1.19195	0.957566	1.48434	3.27587	2.5078	1.87045	0.00813565	1.09992	up		Os05g0427400	36.3001	33.9099	29.0395	8.74476	9.51186	8.87401	3.08185e-104	-1.83523	down		Oryza_sativa_newGene_3794	0.050038	0	0	0.623481	0.630743	1.16823	2.39398e-07	5.31587	up
Os02g0823700	1.32154	1.64846	1.63582	0.503689	0.859546	0.630617	0.00779603	-1.16024	down		Os04g0689000	4.42739	4.12163	4.06199	24.551	28.5229	27.6976	5.69708e-138	2.70917	up		Os05g0403000	5.06987	5.20025	3.82968	2.00375	2.10386	1.93361	1.71064e-07	-1.21932	down
Os07g0141100	1.14274	1.35754	1.25594	4.08617	3.07568	2.77825	1.3048e-07	1.43785	up		Os10g0471100	1.94159	2.24395	1.95481	0.729271	0.648714	1.03647	7.9967e-08	-1.40729	down		Os08g0189600	84.4074	89.8981	90.2249	39.2136	38.1075	37.9196	4.22542e-71	-1.19206	down
Os01g0558100	0.801391	0.302368	0.391907	1.85326	1.89681	1.61595	0.000221344	1.82445	up		Os08g0160600	1.44999	1.98495	0.736838	3.06552	2.44315	3.3033	5.26324e-05	1.11515	up		Os01g0706600	7.59073	2.80854	1.51673	0.70255	2.24563	1.21347	0.0311955	-1.49333	down
Os06g0107100	1.5654	1.9388	1.02729	0.953941	0.407771	0.698966	0.0144671	-1.09403	down		Os02g0622500	1.54813	1.67124	1.29759	5.31849	5.55409	5.91104	5.7775e-40	1.92407	up		Os05g0189900	0.349014	0.4236	0.34414	2.67787	2.91182	2.84075	2.4229e-14	2.86646	up
Os01g0840100	12.01	10.7959	10.9328	23.1906	23.8562	26.3248	5.1027e-38	1.15528	up		Os04g0439100	18.1074	16.9894	16.847	42.2568	39.4457	43.0664	3.39285e-107	1.2763	up		Os11g0117600	1.12484	0.31308	1.47777	4.62218	4.4775	4.60106	1.35706e-05	2.20907	up
Os03g0663400	5.12492	3.56679	3.92726	16.6834	9.44609	8.8753	6.26111e-09	1.50244	up		Os01g0962700	55.133	49.4819	44.2794	95.7602	112.333	101.751	1.31719e-46	1.09192	up		Os06g0604300	2.02031	1.95127	1.95095	0.902502	0.795129	0.912387	9.08252e-07	-1.1753	down
Os01g0609200	1.22924	1.00314	1.20708	3.9471	4.45568	4.46932	1.46122e-40	1.93165	up		Os12g0130300	0.410516	0.390312	0.478419	1.01077	0.818787	1.05099	0.000134219	1.19322	up		Os02g0805100	10.223	10.6279	9.65042	4.16531	5.14032	3.31011	2.35964e-10	-1.263	down
Os12g0420200	4.2685	3.7004	4.38305	1.79167	1.20949	1.2051	1.75013e-09	-1.51079	down		Os02g0105400	31.064	28.8981	26.8977	13.9901	13.3264	14.8162	2.05551e-33	-1.01399	down		Os06g0195150	6.3475	7.15446	6.91696	0.391381	0.809223	1.1496	3.72627e-07	-2.99426	down
Os07g0195300	7.2927	7.07201	6.26663	2.76306	2.67306	3.53381	1.67006e-09	-1.16381	down		Os01g0385400	1.16861	1.19205	1.01468	2.42236	2.44047	2.34429	4.78436e-09	1.1853	up		Os02g0215200	13.3264	12.6386	13.2844	5.58857	5.93749	5.34773	2.39072e-27	-1.21022	down
Os09g0481200	4.76403	7.43444	8.32345	2.35172	1.59645	2.51054	2.97578e-07	-1.62359	down		Os11g0448700	11.5423	11.1453	12.0472	23.0095	21.3432	24.3328	5.44128e-18	1.01655	up		Os07g0550900	0.755993	0.948724	0.634738	0.27865	0.244828	0.18517	3.09029e-05	-1.69683	down
Os07g0127500	0.399522	0.200011	0.863468	2.50827	2.04501	3.00475	2.63803e-07	1.64143	up		Os07g0639000	5.73748	5.26379	5.50882	1.71163	1.89335	1.50747	3.31043e-17	-1.65226	down		Os06g0660200	4.316	3.81703	3.0205	1.26187	1.04624	1.39791	1.66031e-12	-1.58073	down
Os11g0687200	2.47562	2.58394	2.34209	0.847903	0.617267	0.53785	2.62756e-11	-1.65228	down		Os09g0368200	4.14736	4.30122	4.43862	0.057935	0.027798	0	3.87021e-28	-7.01869	down		Os04g0352200	1.51376	1.74386	1.55079	0.593313	0.370469	0.380206	0.00146187	-1.77101	down
Os11g0517400	0.305808	0.459584	0.553539	1.05838	0.661527	1.07061	0.028939	1.09144	up		Os04g0121300	1.00536	0.981308	1.13264	0.147242	0.343322	0.12538	2.12204e-08	-2.28109	down		Os02g0112900	59.3661	61.6611	62.8596	29.0882	25.2606	28.2426	1.15112e-59	-1.14867	down
Os01g0907600	6.66694	6.71258	5.67698	0.999391	0.355467	0.550933	9.62754e-33	-3.25562	down		Os02g0569000	7.86432	5.06024	4.46894	0.787614	1.52058	1.4345	0.000136852	-1.06908	down		Os06g0725700	3.01651	3.16589	1.32011	0.817497	0.987796	0.973381	0.0047841	-1.41758	down
Os11g0106900	4.63719	4.54545	3.38055	2.29424	1.66449	2.09036	0.00165035	-1.00808	down		Os08g0136300	29.3965	24.3926	24.9582	5.18026	5.65563	5.18787	2.09517e-86	-2.26087	down		Os04g0607600	0.333986	0.155499	0.430029	0.825027	1.40805	0.892056	0.00146143	1.741	up
Os01g0720700	2.75985	1.19805	1.37589	6.40452	5.369	5.13661	0.000345764	1.67186	up		Os05g0356700	2.8689	3.24165	2.93549	6.33846	8.26168	8.31755	8.22899e-19	1.37452	up		Os12g0130500	0.781259	0.629755	0.83649	0.280088	0.191948	0.39745	0.00647087	-1.35128	down
Os01g0773700	28.5911	45.0572	24.516	16.7314	9.29621	6.27807	0.00503147	-1.55845	down		Os01g0279400	3.39848	3.48834	3.16692	1.13901	1.61032	1.03401	2.45333e-10	-1.36965	down		Os04g0405300	15.5337	9.41531	6.18906	2.80513	4.94577	5.16667	0.0454334	-1.26396	down
Os02g0101500	4.81959	4.7261	4.24722	2.24952	2.32506	1.76889	3.83065e-11	-1.11543	down		Os02g0744700	26.3594	24.6789	24.6573	13.1026	11.7829	11.7472	1.06214e-45	-1.01427	down		Os03g0307200	401.425	296.294	229.76	119.614	150.633	139.221	0.000120939	-1.17586	down
Os10g0161400	0.437447	0.509046	0.542847	1.17102	1.47798	1.41184	9.02054e-10	1.47853	up		Os02g0303500	0.400617	0.832459	0.741394	1.87968	1.86625	2.14894	3.28504e-05	1.60617	up		Os02g0616100	4.58164	4.56263	3.44243	16.4502	17.2192	17.4153	2.33476e-40	2.02167	up
Os03g0200000	1.90545	1.21344	0.807086	0.694604	0.543256	0.340342	0.023192	-1.26373	down		Os05g0574600	2.19198	2.20468	2.68511	6.90049	7.04351	6.58811	1.48485e-31	1.56599	up		Os10g0552700	8.92971	4.54394	3.90887	11.8504	13.4135	13.5056	0.000119303	1.15372	up
Os12g0115100	36.6497	49.6731	35.9883	30.3588	14.1281	12.8019	0.0413142	-1.0527	down		Os06g0691600	8.12032	6.44951	6.56571	16.195	19.5513	16.1049	4.63487e-18	1.32749	up		Os02g0811400	2.80201	3.42468	1.78455	0.149066	0	0	0.0032058	-5.53018	down
Oryza_sativa_newGene_3833	0.267115	0.54543	0.486095	0.626069	0.802172	0.719598	0.0319871	1.05959	up		Os07g0148900	25.5383	25.6497	18.5915	8.4958	10.8435	11.1276	2.5861e-13	-1.15622	down		Os01g0615050	14.7058	16.2906	12.4206	5.15714	3.92396	3.58839	1.87564e-16	-1.76702	down
Os01g0284900	0.302787	0.252516	0.289804	0.802933	0.963693	0.778609	0.00183112	1.6129	up		Os08g0536341	2.06097	4.22259	3.9409	7.84965	7.71978	7.60431	0.00556085	1.21953	up		Os10g0453900	4.32285	4.5793	5.19374	0.529801	0.471761	0.767072	4.72171e-16	-2.973	down
Oryza_sativa_newGene_4240	2.5539	1.56268	2.35207	0.825783	0.604957	0.604256	2.00913e-05	-1.46135	down		Os06g0718400	5.71338	4.25107	3.99491	1.56674	1.05492	1.37623	4.26921e-11	-1.75851	down		Os09g0518000	0.58008	0.250553	0.221062	0.866985	1.40275	0.801248	0.0135012	1.53372	up
Os03g0374575	9.8801	9.8933	10.207	21.1455	23.0467	22.726	3.5103e-29	1.1931	up		Os10g0389300	0.083113	0.080494	0.172868	0.248055	0.569447	0.431771	0.00656796	1.38901	up		Os01g0510200	6.5448	5.22225	4.29375	2.14348	2.24922	1.73186	0.00010047	-1.3752	down
Os09g0513200	2.18033	1.63786	1.8261	3.85911	4.0413	3.79683	5.93226e-05	1.08767	up		Oryza_sativa_newGene_3780	0.789963	0.567026	0.81175	2.20501	1.12649	1.47783	0.00147247	1.15548	up		Os05g0542500	0.204288	0.181769	0.428529	1.58695	1.55729	1.69902	6.5343e-06	2.35787	up
Os02g0455400	3.21797	3.02054	2.15381	8.38626	5.62835	2.69418	0.00490899	1.02737	up		Os12g0616500	3.83251	2.83615	2.62316	5.97447	7.4512	6.73812	9.63275e-13	1.14898	up		Os06g0513050	16.647	15.4334	17.9968	4.00329	2.95896	4.22576	1.57401e-25	-2.15221	down
Oryza_sativa_newGene_4594	2.91507	3.62061	3.49726	1.91682	1.43395	1.40428	0.000226583	-1.03343	down		Os01g0228400	2.37926	2.89462	2.23704	1.06495	1.08468	1.45351	8.22288e-07	-1.01867	down		Os02g0308800	0.26317	0.590765	0.480083	2.85169	2.98058	3.31834	4.47553e-13	2.7593	up
Os04g0470700	5.18503	4.68607	4.8601	10.6503	9.80214	10.0017	3.18008e-17	1.08221	up		Os12g0420100	1.82825	1.94078	1.76086	0	0	0.02831	1.76666e-14	-7.01319	down		Os03g0400700	5.27031	1.90972	2.00283	0.991143	0.969144	1.67188	0.0351726	-1.33499	down
Os01g0962100	11.648	8.99891	8.82908	22.1329	21.828	20.735	3.03042e-21	1.1679	up		Os04g0554800	11.2614	13.4945	10.4722	19.2258	27.3207	25.6314	1.07334e-16	1.07061	up		Os07g0194500	3.22892	2.04372	2.58515	1.18881	1.00967	0.904509	0.000444835	-1.32254	down
Oryza_sativa_newGene_2298	22.5732	19.0967	19.8221	11.3525	9.12966	7.61887	3.02126e-13	-1.09087	down		Os05g0331200	0.57722	0.719397	0.745337	0.364493	0.108559	0.372936	0.0124901	-1.20558	down		Os04g0674800	0.818485	0.843228	0.791942	0.236461	0.169684	0.113079	8.80671e-06	-2.20684	down
Os03g0248200	0.481357	0.488259	0.429483	1.01959	1.08958	1.03332	0.00632219	1.19075	up		Os05g0506000	10.8682	10.7304	8.79582	21.2962	22.8819	20.7102	4.84187e-28	1.12877	up		Os02g0134400	2.29038	2.91593	2.41283	1.70379	0.952191	1.06107	0.000279018	-1.03177	down
Os07g0496250	3.26173	3.62291	3.38377	5.78941	7.04924	7.4569	4.06709e-06	1.01427	up		Os04g0521900	5.61237	4.09723	4.31162	17.2271	14.3456	16.1521	3.92234e-29	1.7949	up		Os10g0578800	2.84283	3.49144	3.95065	9.59119	9.72816	9.01352	2.136e-25	1.47434	up
Os06g0714800	11.295	12.7562	11.3006	33.212	26.4969	22.4799	8.28536e-18	1.25449	up		Oryza_sativa_newGene_3239	0.28426	0.138168	0.216743	0.630416	0.610157	0.500835	0.00160469	1.32894	up		Os01g0627701	0.588121	0.468172	0.84765	0.251097	0.244841	0.240061	0.0222305	-1.36794	down
Os11g0513000	0.414322	0.490463	0.557905	0.820519	1.17266	1.4589	0.00150406	1.26278	up		Os02g0786400	1.16399	1.63942	0.964938	0.518023	0.587118	0.605678	0.00682199	-1.07735	down		Oryza_sativa_newGene_4473	0.927591	1.41828	1.16633	0.051236	0.024484	0.087662	1.91255e-12	-4.07093	down
Oryza_sativa_newGene_593	0.414779	0.225894	0.463024	0.838728	0.862325	0.857324	0.0228876	1.2323	up		Os01g0212700	1.60688	1.23043	1.1925	0.377119	0.580366	0.346166	0.000402939	-1.5718	down		Os08g0136700	27.5539	28.6319	27.4844	0.517657	1.57971	1.65637	3.2652e-20	-4.46256	down
Os01g0699400	3.20163	2.2674	3.56143	1.36114	1.26479	0.717514	3.65277e-05	-1.39054	down		Os12g0132500	0.759419	0.822649	0.696117	0.023507	0.054659	0	2.06367e-10	-4.57735	down		Oryza_sativa_newGene_3224	0.769159	0.762453	0.541422	1.20074	1.57571	1.73659	0.0110898	1.15066	up
Oryza_sativa_newGene_3945	0.996302	0.771815	0.907443	2.13274	2.23563	2.69335	1.21674e-26	1.44463	up		Os10g0200700	2.67858	1.6203	2.61691	4.33703	4.94409	5.33435	4.02284e-07	1.10653	up		Os01g0525700	20.9754	19.9531	22.7836	50.8492	51.0429	43.0153	1.01075e-22	1.19229	up
Os07g0418700	1.97304	2.43543	2.41942	8.85005	10.3209	10.5004	2.51454e-30	2.15162	up		Os03g0752400	0.53609	1.41133	0.294085	1.3594	1.49905	1.97621	0.0292921	1.14027	up		Os03g0820500	4.76188	2.89139	1.96518	0.588833	1.13994	1.39816	0.00188069	-1.60688	down
Os08g0158400	0.226231	0.090908	0.220459	0.685546	0.541854	0.570498	0.00570731	1.73051	up		Os01g0934800	5.20328	4.84629	4.07724	1.58903	2.48076	2.22747	5.55083e-06	-1.12335	down		Os07g0126500	67.1553	46.7906	25.8281	9.90523	13.6511	8.39045	1.99529e-05	-2.12407	down
Os11g0707000	13.7368	11.8048	12.0045	4.24264	3.63534	3.7168	5.87894e-34	-1.64804	down		Os04g0183300	0.969893	0.715971	0.609402	0.172698	0.351055	0.27016	0.000573752	-1.45002	down		Os02g0531600	13.6093	16.6336	14.8021	5.65761	6.10622	8.14427	1.20554e-13	-1.17045	down
Os11g0552500	2.88193	2.89887	2.895	1.86448	1.19477	0.835086	0.00121125	-1.10834	down		Os01g0389700	7.47871	5.87765	6.59731	1.35199	1.39164	0.892935	1.04055e-23	-2.40984	down		Os12g0515300	0.810535	0.809535	0.479939	2.89916	2.35565	1.81277	9.58138e-05	1.74565	up
Oryza_sativa_newGene_1486	1.16881	1.16617	1.3645	2.6629	2.8405	3.02909	9.03642e-11	1.23799	up		Os09g0345300	7.77039	7.72294	7.65116	1.90264	1.66889	1.98	8.70195e-79	-2.02314	down		Os03g0273200	2.58385	2.38484	2.25814	6.29875	7.35346	6.17294	9.47636e-20	1.42488	up
Os02g0729400	6.02448	6.09132	7.18084	1.85409	1.07018	1.60851	6.59079e-17	-2.04053	down		Os07g0190600	1.51637	1.81222	1.83499	4.74812	3.32262	4.32838	2.12093e-14	1.29449	up		Os09g0546900	3.52872	4.51335	3.29223	7.01227	8.10174	8.53222	0.000113543	1.06042	up
Os11g0590700	0.149952	0.141658	0.196967	0.37582	0.484725	0.424534	0.00326927	1.39903	up		Os12g0115700	3.32533	2.99791	4.06633	8.86367	8.6933	9.65747	6.23183e-20	1.4184	up		Os05g0269200	1.6056	1.19064	1.36407	0.611008	0.740302	0.667716	0.0308456	-1.02242	down
Os03g0379300	47.4749	49.4835	48.9157	95.8717	105.157	102.161	5.83264e-61	1.09155	up		Os04g0410400	3.9674	3.88091	3.18654	1.24084	1.72206	1.71496	4.50266e-08	-1.20063	down		Oryza_sativa_newGene_2656	3.09423	2.45711	2.96768	0.892676	1.06958	0.699965	0.000141968	-1.41392	down
Os01g0113325	1.19163	1.43362	0.728463	0.604114	0.26964	0.37046	0.00245961	-1.36916	down		Os03g0361600	2.90693	2.1586	2.52399	0.531516	0.53096	0.353647	1.73598e-16	-2.36497	down		Os02g0275200	3.52086	3.33663	1.73495	0.770174	1.06232	1.04793	2.00719e-06	-1.49775	down
Os12g0105300	1.24333	1.46739	1.20867	0.718617	0.530166	0.582145	0.000224343	-1.04494	down		Os10g0343050	3.03614	3.3366	1.28067	6.15849	4.09812	5.45611	0.00549452	1.07293	up		Os06g0104900	1.24671	1.38817	1.63512	0	0.104287	0.264196	0.0148861	-3.47438	down
Os01g0176050	1.00519	0.511604	0.674339	1.67084	1.30145	1.80552	0.00575447	1.14054	up		Os04g0219600	1.15778	1.18202	1.39468	2.39259	2.86205	3.15378	1.54443e-09	1.20569	up		Os08g0538100	2.02839	1.48373	1.60576	0.627133	0.450784	0.815136	0.00127078	-1.4281	down
Os09g0498500	5.67551	6.63987	7.10962	4.70269	2.3907	1.99843	0.000263398	-1.05416	down		Os01g0256500	185.473	230.994	159.479	318.134	452.345	489.881	1.74222e-06	1.16664	up		Os07g0126100	6.8972	12.0747	9.39762	3.87392	4.96507	4.31985	2.16476e-16	-2.11608	down
Os12g0261250	0.271037	0.29532	0.274826	0.628238	0.688249	0.89407	2.37297e-05	1.42935	up		Os03g0724700	1.4471	1.74337	1.26476	4.48257	4.3145	4.90158	5.17874e-16	1.59106	up		Os03g0832800	0.60727	0.858722	0.38371	1.52916	1.78329	1.74407	0.000313563	1.08264	up
Os09g0444900	0.767941	1.04002	1.42141	7.39421	7.73217	7.18673	5.13774e-37	2.80979	up		Os01g0888900	10.787	8.65854	11.1435	18.2808	24.0644	19.2801	4.34659e-11	1.04109	up		Os09g0307300	5.54476	4.78789	6.487	13.1118	13.0586	13.9678	6.80776e-23	1.27233	up
Os11g0117900	1.05562	0.948953	1.56866	4.2573	5.5168	5.11938	1.08313e-12	2.08266	up		Os02g0732800	7.37953	7.14605	8.5727	19.1219	19.6155	20.1748	1.69185e-37	1.38304	up		Os06g0549900	16.0865	14.1905	12.0707	5.30909	5.3962	4.82558	1.08571e-27	-1.4413	down
Os03g0363100	0.250441	0.17261	0.111428	0.443709	0.386695	0.382725	0.0473528	1.19508	up		Os01g0661500	28.2623	27.7043	31.4871	67.3451	63.4311	63.5774	1.80319e-65	1.18547	up		Os12g0570700	195.879	178.196	185.995	82.7424	83.0129	79.7363	2.00443e-70	-1.1841	down
Os02g0528000	0.637952	1.18511	0.417476	2.68297	1.45112	1.43871	0.0151181	1.34027	up		Os07g0607400	0.338221	0.405343	0.305005	0.695964	0.921672	0.673941	0.0085781	1.12777	up		Os01g0176800	1.23177	1.13899	1.15382	0.557506	0.518677	0.36027	1.53871e-05	-1.28253	down
Os06g0557400	1.29452	1.17623	1.19933	2.04366	2.34777	3.01424	0.000177369	1.04159	up		Os06g0335900	8.99104	8.46248	7.66854	30.2715	36.2447	31.5927	2.2738e-39	1.99596	up		Os12g0408000	0.858807	0.455897	0.161272	1.43503	1.21015	1.09998	0.014226	1.33636	up
Os01g0717400	0.891776	1.17554	1.08055	0.447339	0.676364	0.307419	0.016397	-1.09899	down		Oryza_sativa_newGene_1986	0.132504	0.471661	0.330046	0.792125	0.903287	0.698031	0.00114558	1.39842	up		Os02g0802500	20.3794	22.8819	22.3734	6.91078	7.20727	7.45052	1.65352e-82	-1.60458	down
Os03g0754300	1.9287	1.9509	2.28553	3.31996	4.03455	5.50022	6.066e-08	1.08894	up		Os02g0660100	3.9995	3.45974	4.66903	2.0004	2.03477	1.60526	0.000868682	-1.06433	down		Os03g0119800	0.21665	0.372842	0.288518	3.87025	1.75112	4.09554	3.55688e-17	3.41733	up
Os11g0701200	10.7312	6.38146	7.49134	18.6847	17.438	13.6604	4.24729e-08	1.04949	up		Os10g0498300	1.52054	1.51458	1.20515	0.76335	0.501589	0.54314	0.00206695	-1.19588	down		Os05g0448300	3.36617	3.68594	2.86432	6.7424	7.10325	6.63704	1.35919e-10	1.04969	up
Os05g0170200	1.92156	1.9045	1.79049	5.26267	4.11698	3.13022	0.000390324	1.1862	up		Os08g0200750	1.01502	0.456716	0.535649	1.74796	1.27441	1.5231	5.75535e-05	1.20147	up		Os08g0335600	23.5815	22.3199	15.3789	42.7025	45.3182	38.1121	2.7367e-13	1.04539	up
Os04g0448300	1.58092	1.77015	1.65798	4.59731	3.67834	3.20585	2.66702e-08	1.24421	up		Os06g0652600	1.02827	1.08066	1.28675	0.431558	0.498823	0.36269	0.00011193	-1.34522	down		Os11g0117500	0.345671	0.273717	0.431888	1.3579	1.07233	1.43548	0.000350902	1.86371	up
Oryza_sativa_newGene_1812	0.783209	0.464032	1.07267	2.27071	2.04935	1.68815	0.00034079	1.3317	up		Oryza_sativa_newGene_1325	0.599457	0.410327	0.438422	1.31251	1.04733	1.29696	0.000154816	1.29513	up		Os05g0469800	13.8779	13.4047	11.5907	0.467397	0.607803	0.512182	3.01941e-151	-4.58987	down
Os05g0508900	2.75559	2.49784	1.85555	1.39401	1.29861	0.790042	0.0312338	-1.0002	down		Os02g0485000	1.54689	0.81451	1.27147	3.99309	2.89401	3.07198	1.05142e-06	1.46285	up		Os01g0854800	3.79506	3.6583	3.04927	7.14635	8.21107	7.04679	1.45146e-12	1.09734	up
Os11g0186900	0.411865	0.515634	0.424733	1.8431	1.6975	1.57545	2.23341e-07	1.92169	up		Os08g0412500	29.2761	31.2233	30.2248	12.1031	11.0526	12.4366	1.09568e-30	-1.3127	down		Os05g0482400	2.80497	1.90699	1.19508	0.71998	1.1116	0.745155	0.00401521	-1.18773	down
Os01g0316600	1.87632	2.29861	2.08506	8.60633	10.4732	9.68371	2.40213e-55	2.23821	up		Os12g0114500	24.2942	24.0609	18.9785	9.23002	10.3421	10.7417	5.3444e-18	-1.11553	down		Os02g0808800	0.889543	1.28673	0.760657	0.0955	0.052737	0	1.08368e-16	-5.0697	down
Os03g0276500	33.6002	30.5976	31.0388	98.027	102.703	100.339	3.63804e-167	1.69577	up		Os12g0171801	1.28881	1.58617	1.51875	0.472916	0.222619	0.295867	2.5311e-09	-2.09365	down		Os04g0677300	4.72245	2.99396	1.50157	1.05849	1.29112	1.57452	0.00956486	-1.22719	down
Os02g0585650	0.220277	0	0.255367	1.79369	1.39073	2.0422	3.99668e-06	3.32606	up		Oryza_sativa_newGene_1446	1.86298	1.68769	1.55995	4.43329	5.18983	5.28399	3.1793e-42	1.67602	up		Os09g0364400	3.71674	3.42958	2.7436	1.31608	1.62076	1.74825	0.00438038	-1.06819	down
Os03g0734300	77.289	62.6004	76.2476	163.389	158.723	147.877	1.66718e-33	1.15398	up		Os04g0416450	0.92103	0.538412	0.93676	0.32718	0.20322	0.249259	0.000107996	-1.56825	down		Os11g0643800	2.05192	2.96386	2.66516	0.485377	0.539574	0.482637	4.72839e-14	-2.32718	down
Os06g0125200	13.0372	10.903	10.9072	26.1299	24.9556	20.4356	3.67877e-15	1.07154	up		Os01g0716400	0.635731	1.00021	0.81014	2.47815	2.08376	2.22449	1.84905e-09	1.49865	up		Os09g0551000	0.855434	0.804027	0.740577	0.197775	0.426226	0.481501	0.0333908	-1.10332	down
Os07g0127600	1.09863	1.7101	1.37679	10.9996	7.61289	4.48018	1.53833e-14	2.49951	up		Os03g0694500	7.73799	6.47501	6.26988	17.3643	18.4406	17.2033	1.33859e-46	1.40403	up		Os10g0419400	28.91	29.3456	25.8401	10.1622	10.2709	9.34372	1.03397e-35	-1.49099	down
Os11g0111800	6.4371	6.44529	7.32067	3.28327	3.14926	3.25235	0.000724886	-1.02629	down		Os03g0738600	39.4313	36.7271	30.4219	5.51653	6.51259	5.7573	1.97534e-177	-2.54692	down		Os04g0627400	0.399483	0.439682	0.569766	1.03429	1.0285	0.952571	0.0225841	1.10016	up
Os02g0586900	93.2347	91.5653	82.2447	50.818	45.6318	26.9018	0.000634419	-1.07621	down		Os04g0457000	21.3605	24.2081	24.5035	7.0995	10.039	6.82315	4.74396e-30	-1.51046	down		Os01g0600900	16.3719	13.7217	10.7243	20.6562	24.5943	28.6808	0.0111513	1.05588	up
Os09g0439500	2.96067	2.96277	2.88064	1.58234	1.44074	0.912528	0.00196495	-1.11662	down		Os03g0293500	157.31	153.124	146.342	74.0248	77.336	70.2438	1.79759e-91	-1.01565	down		Oryza_sativa_newGene_3025	3.1497	4.2964	4.5864	1.44201	1.56427	1.48392	3.40259e-15	-1.40993	down
Os01g0339500	1.95878	1.77753	1.45284	3.90593	4.35945	3.58828	2.70457e-09	1.22597	up		Os03g0237201	26.5054	22.3863	22.4889	8.58072	11.1878	8.23208	9.72241e-27	-1.31511	down		Os01g0963000	15.4573	16.6763	14.7273	3.73509	4.41875	3.77588	9.60766e-43	-1.97069	down
Os10g0209700	0.667794	0.926507	0.695091	1.5025	1.75892	1.30135	0.0167762	1.03119	up		Os02g0601300	214.007	208.506	206.75	98.0167	98.6988	88.6038	2.06011e-99	-1.10631	down		Os03g0434800	1.76876	2.71881	1.52662	5.45775	5.58659	6.0224	1.68374e-09	1.50189	up
Oryza_sativa_newGene_803	5.80733	6.35429	5.07038	2.36483	2.02286	2.54104	1.52301e-06	-1.27361	down		Os01g0323600	894.267	786.33	810.151	349.738	367.97	328.863	4.59684e-102	-1.21667	down		Os04g0172400	2.0596	2.51333	1.13257	0.746704	0.720688	0.778617	0.0020223	-1.32781	down
Oryza_sativa_newGene_4381	1.53164	0.703954	1.79595	2.22548	3.57523	2.24571	0.0310275	1.05244	up		Os08g0477500	5.0177	3.49439	3.90977	7.54396	8.6916	8.91304	4.91016e-13	1.0471	up		Os02g0770800	0.277891	0.35859	0.079416	1.23914	1.24892	1.30434	7.00142e-09	2.39741	up
Oryza_sativa_newGene_3397	12.3714	11.1476	13.0861	24.7817	26.1425	25.1264	5.36911e-22	1.08895	up		Os11g0208651	0.211726	0.248956	0.310038	0.375802	0.82999	0.42594	0.0210388	1.09435	up		Os02g0130200	0.569456	0.230698	0.510069	0.88955	1.01784	0.934796	0.0394949	1.11527	up
Os05g0464300	0.629056	1.19801	1.06584	3.3507	2.69138	3.60013	0.000116413	1.76327	up		Oryza_sativa_newGene_3022	0.561548	0.501862	0.246585	1.41196	1.22177	1.72982	0.000397505	1.70216	up		Os12g0198700	1.88243	2.07912	2.71405	7.61085	6.81472	6.7433	7.35763e-16	1.67167	up
Os05g0104700	9.45333	8.40562	8.76629	9.45333	4.9502	3.98589	4.19439	1.05359	down		Os12g0259800	1.04771	0.691322	0.698001	0.319432	0.224937	0.210045	0.000308506	-1.61846	down		Os08g0557200	1.34678	1.79604	1.34753	0.217929	0.478061	0.601812	0.000721587	-1.76147	down
Os02g0585200	17.453	18.1728	15.7242	8.72481	7.91915	6.85378	4.48194e-12	-1.08641	down		Os07g0141100	1.14274	1.35754	1.25594	3.08595	4.0253	3.82698	1.23679e-12	1.57217	up		Os11g0134900	15.8125	16.989	18.3936	7.75653	6.69078	8.10414	2.27046e-26	-1.17528	down
Os02g0772100	0.648115	0.993213	0.309256	1.56902	1.05371	1.53114	0.0227365	1.12617	up		Os01g0136700	0.471927	0.530462	0.609781	0.153404	0.172278	0.213957	5.97925e-06	-1.53723	down		Os02g0626532	5.46975	5.47538	5.16276	2.58189	3.07945	2.24987	6.23779e-10	-1.01809	down
Os02g0511600	9.7558	12.8872	7.52619	7.36607	3.3044	2.53829	0.00131007	-1.14289	down		Os10g0540200	0.51286	0.45006	0.559729	0.701169	1.20306	1.20241	0.00192856	1.054	up		Os10g0379100	2.41115	1.32852	0.825193	0.296436	0.345711	0.578524	0.000299809	-1.87265	down
Os03g0172100	2.77217	4.44409	3.77275	19.5904	10.4801	5.1507	1.30069e-05	1.71326	up		Os06g0531000	12.5119	10.1644	11.5363	5.473	5.30678	5.10149	1.63726e-17	-1.07424	down		Os01g0880800	8.11019	7.7947	6.17823	2.20076	2.78513	2.897	2.71668e-13	-1.48055	down
Os07g0501700	0.651532	0.326305	0.551664	2.03512	1.50952	1.13653	0.00182468	1.63476	up		Os08g0508000	11.1699	10.4952	11.6471	2.53	3.30457	3.09266	7.65879e-46	-1.86008	down		Os11g0582000	1.89507	3.54735	2.63066	0.710417	1.12277	0.97517	0.00363092	-1.48383	down
Os07g0558400	33.7321	37.3376	29.9797	16.2322	12.5714	11.342	1.53816e-23	-1.29243	down		Os12g0609600	2.42946	2.85661	1.56393	4.21047	6.00824	6.23195	7.61588e-08	1.30118	up		Os11g0111900	2.80421	3.38545	1.53336	6.10938	6.36923	6.02501	1.01318e-05	1.25958	up
Os04g0614500	8.57236	8.41933	8.8874	3.695	4.2047	3.88455	6.30544e-16	-1.09779	down		Os01g0840100	12.01	10.7959	10.9328	21.5506	23.4871	24.048	1.29061e-42	1.06696	up		Os02g0726833	0.619787	0.739377	0.608052	1.49859	1.15587	1.38325	0.0153504	1.04191	up
Os04g0554200	6.8645	7.63694	7.49329	3.35722	3.39652	4.0834	4.11779e-09	-1.04926	down		Os06g0662550	0.723273	0.711271	0.66235	0.20976	0.112127	0.226681	3.43314e-07	-1.87822	down		Os11g0701100	12.8975	12.9701	9.88763	2.06246	1.31972	1.68181	8.22387e-44	-2.82068	down
Oryza_sativa_newGene_1547	1.12143	1.16533	1.16756	2.45139	2.4486	2.59783	1.28989e-07	1.14718	up		Os04g0523812	0.240648	0.772909	0.482305	1.13629	1.65298	1.25483	0.000732487	1.45784	up		Os12g0204800	0.682018	0.856707	0.695229	0.292664	0.15042	0.241771	0.00152808	-1.68491	down
Os08g0254200	7.25989	7.15017	7.0749	13.97	14.3866	14.3152	8.109e-29	1.02506	up		Os03g0140100	4.47688	4.97646	4.68923	9.17117	11.0499	9.45528	7.22513e-19	1.10271	up		Os11g0428800	59.7659	67.4699	66.373	24.2041	23.6225	24.6528	8.75878e-59	-1.41031	down
Os01g0184050	0.996168	1.13706	0.936159	1.42277	5.1273	2.59203	0.00141724	1.60338	up		Os03g0663400	5.12492	3.56679	3.92726	8.29432	10.0432	12.071	4.65942e-11	1.2954	up		Os12g0123800	1.47258	2.17288	1.67559	0.377471	0.593638	0.488556	1.70141e-06	-1.8338	down
Os06g0276300	0.291918	0.168823	0.150781	0.342458	0.558237	0.413566	0.0357638	1.13433	up		Oryza_sativa_newGene_1698	7.0641	8.72597	8.28304	0.986658	1.82713	0.473991	2.60225e-07	-2.8221	down		Oryza_sativa_newGene_2090	1.25185	1.33406	0.760998	0.527461	0.561642	0.706874	0.00182034	-1.01507	down
Os12g0284800	3.071	1.96427	2.86523	5.57191	5.62127	5.47999	4.14086e-05	1.1054	up		Os12g0420200	4.2685	3.7004	4.38305	1.76133	1.39311	1.11189	1.19989e-11	-1.49264	down		Os01g0152850	0.135899	0.138868	0.187152	0.314782	0.569386	0.457136	0.00819646	1.53891	up
Oryza_sativa_newGene_2531	0.889937	0.593437	1.18709	0.290932	0.57243	0.415376	0.0319615	-1.07848	down		Os10g0107600	0.549119	0.634217	0.552824	1.13874	1.10321	1.28691	1.0332e-06	1.05271	up		Os02g0570400	37.1542	39.7377	42.5954	16.0612	16.7616	15.936	6.46202e-82	-1.28626	down
Os03g0805900	1.3556	2.10439	1.49121	0.77694	0.818494	0.534998	0.00180529	-1.15791	down		Os05g0403200	1.77886	1.26727	1.3069	1.07668	0.406286	0.322392	0.0107039	-1.22339	down		Os05g0458300	2.69905	2.67706	2.16209	5.63102	6.34038	5.72844	2.41723e-13	1.23417	up
Os05g0291700	3.94596	4.28631	5.12943	1.88415	1.38696	1.22583	1.73458e-11	-1.53941	down		Os07g0195300	7.2927	7.07201	6.26663	2.07625	2.42211	2.20699	3.98293e-21	-1.58523	down		Os07g0526400	2.38748	1.95534	1.71109	5.52038	6.46387	5.4032	5.85539e-14	1.5209	up
Oryza_sativa_newGene_3151	0.107633	0.191006	0.135436	0.638059	0.643739	0.944311	0.000110187	2.29695	up		Os01g0626400	2.29695	3.00313	2.0834	1.02947	1.31901	1.06812	4.70464e-05	-1.07287	down		Os07g0674800	8.13947	6.29586	4.96666	0.504324	0.397774	0.407965	1.18848e-28	-3.822	down
Os05g0148900	2.08098	1.87967	2.28232	4.14678	5.28241	3.57188	0.0012268	1.07867	up		Os09g0481200	4.76403	7.43444	8.32345	2.127	2.70643	1.84224	1.28923e-08	-1.5722	down		Os01g0602400	14.4788	14.493	13.5499	5.28765	5.39614	5.56776	3.8736e-35	-1.38104	down
Os02g0618000	2.90818	2.38986	2.797	1.23939	0.574943	1.20183	0.00772779	-1.35789	down		Os07g0127500	0.399522	0.200011	0.863468	10.8506	7.42497	4.8988	1.13372e-06	2.31452523291947	up		Os05g0469600	17.361	17.8124	16.4846	0.458795	0.601043	0.394081	1.11989e-211	-5.12046	down
Os05g0142600	1.4142	1.08556	0.634794	6.28069	6.39494	3.80676	4.41456e-05	2.33977	up		Os02g0218700	1.65901	1.23767	0.559929	0.248841	0.730188	0.331828	0.00589016	-1.35175	down		Os06g0301400	0.297382	0.571547	0.335504	1.31808	1.80604	1.66406	3.4288e-06	1.98586	up
Os07g0583500	1.26543	1.46266	1.20098	0.922994	0.548652	0.401996	0.0299745	-1.01421	down		Os01g0907600	6.66694	6.71258	5.67698	0	0	0.046383	1.8795e-22	-8.56439	down		Os03g0838400	4.0478	4.04305	3.18638	1.68878	1.64719	1.43827	8.72781e-08	-1.23045	down
Os02g0775300	1.69361	2.25513	1.58699	0.725973	1.16841	0.720962	0.0276155	-1.03566	down		Os01g0810401	2.66731	2.95027	2.30879	5.03289	5.51621	5.70858	1.75395e-14	1.07139	up		Os04g0545250	3.23903	1.05667	1.05647	2.51305	3.88833	4.80348	0.0349548	1.06175	up
Os06g0146600	2.68096	1.88668	2.20781	7.34539	7.82743	7.71309	4.40657e-13	1.78439	up		Os10g0106600	1.07877	1.18792	0.822039	3.0771	3.48894	3.44135	4.80054e-13	1.72819	up		Oryza_sativa_newGene_3330	5.56213	5.43617	6.95375	2.8219	2.77144	2.82475	0.000117151	-1.09989	down
Os12g0495600	0.334185	0.266257	0.167328	0.755121	0.822869	1.3521	3.65032e-07	1.95771	up		Os01g0720700	2.75985	1.19805	1.37589	4.5177	4.88303	5.12834	0.000604827	1.45018	up		Os03g0286900	6.53628	7.44152	6.68891	15.4092	13.2822	13.243	2.27145e-06	1.02409	up
Os04g0617900	0.193065	0.399279	0.125612	1.4782	1.75425	1.40434	1.87947e-06	2.70684	up		Os01g0773700	28.5911	45.0572	24.516	10.3405	16.2876	21.0088	0.0204536	-1.0045	down		Os11g0514500	140.789	151.78	141.654	64.8721	59.491	58.7357	3.87753e-83	-1.23931	down
Os01g0179000	7.82666	7.4222	6.66845	4.02704	2.92249	2.58423	6.94415e-10	-1.15888	down		Os02g0462800	1.11817	1.05589	0.945968	0.612639	0.5999	0.20861	0.0399684	-1.07554	down		Os02g0658200	2.56938	1.90084	3.31451	5.66058	5.81273	5.90169	0.000204409	1.16198	up
Os05g0248200	0.083105	0.088607	0	2.26249	2.37943	1.75311	1.69188e-15	5.08516	up		Os06g0721800	4.78881	5.07606	4.66156	1.58288	3.03483	1.78909	6.7265e-05	-1.14545	down		Os10g0452100	12.8043	15.482	13.4234	3.67837	4.30469	4.93603	5.89418e-20	-1.6843	down
Os01g0283300	70.8224	63.7502	60.1263	138.363	153.936	158.129	5.58316e-63	1.24536	up		Os11g0166450	1.10241	1.72633	1.46866	2.42654	3.71358	3.09846	0.00289131	1.14254	up		Os03g0830500	8.63886	8.73817	5.89744	0.618838	0.494834	0.485179	1.04222e-32	-3.82417	down
Os03g0343900	3.14072	3.85575	2.64652	1.17975	0.956099	1.0938	0.000155686	-1.53113	down		Os05g0552400	1.32086	0.811657	0.814041	0.329223	0.481697	0.105476	0.00397378	-1.6414	down		Os10g0204400	23.6487	24.8572	22.2751	5.20793	5.37554	5.79672	2.12016e-114	-2.10366	down
Os12g0121000	5.70017	3.11246	3.89264	12.9607	10.8806	12.9682	6.6574e-13	1.56207	up		Os06g0700700	68.6178	61.9279	62.6651	28.3868	28.7807	27.3713	3.60181e-97	-1.1462	down		Os05g0135500	7.4845	7.62752	5.991	26.411	30.9122	27.501	2.68457e-66	2.01033	up
Os09g0564200	0.688649	0.694955	1.20337	1.94135	2.20898	1.80137	0.000807089	1.23606	up		Os03g0198600	15.1736	17.3913	16.0819	5.29386	6.15459	5.81734	1.04082e-34	-1.45534	down		Os01g0347600	1.38626	1.32821	1.26232	0.30845	0.233486	0.146392	6.40916e-07	-2.4998	down
Os10g0386300	3.04963	3.16377	3.15907	0.529383	0.726015	0.649772	8.88282e-11	-2.24419	down		Os04g0165700	157.768	161.402	163.909	68.3861	60.4003	64.7848	9.72419e-127	-1.285	down		Os10g0454300	11.1117	11.6368	11.3338	0.851821	0.826022	0.680815	1.16824e-54	-3.81924	down
Os01g0571166	1.38679	1.06991	1.04853	2.48984	2.57973	1.97769	0.00116142	1.04008	up		Os03g0200000	1.90545	1.21344	0.807086	0.163324	0.439559	0.104848	1.88615e-05	-2.37265	down		Os12g0441600	2.93173	2.17617	2.99454	1.00118	1.19989	0.891887	0.000110718	-1.38311	down
Os01g0602500	0.774418	0.676753	0.529797	1.67601	1.42513	1.53428	0.00271245	1.26006	up		Os06g0258000	0.260651	0.111565	0.30202	1.29779	1.49242	0.82205	3.19535e-06	2.38884	up		Os12g0530100	5.14161	2.88068	2.58028	5.35503	8.47705	7.46844	0.000573994	1.00682	up
Os10g0483400	0.481794	0.453201	0.585351	1.03245	1.26997	1.26317	0.000829908	1.24488	up		Os09g0356000	0.395086	0.298413	0.267448	0.86401	0.880281	0.71203	6.8088e-05	1.37575	up		Os05g0246300	5.4875	6.27811	6.41703	2.12065	2.63892	3.13432	7.74262e-08	-1.1962	down
Os12g0573000	2.284	2.38753	2.81243	4.59226	4.718	6.02766	1.59541e-07	1.01434	up		Os04g0308500	2.63953	4.57832	2.15392	0.452396	0.503301	0.47355	4.40953e-12	-2.6491	down		Os06g0257600	3.14755	3.31713	2.79767	6.69638	7.34264	6.46608	1.94314e-10	1.15032	up
Os02g0818900	3.18656	2.49539	2.41985	1.38815	1.24205	0.987939	0.000998782	-1.11813	down		Oryza_sativa_newGene_3833	0.267115	0.54543	0.486095	0.662826	0.574615	0.88562	0.0115597	1.07171	up		Os05g0198400	8.02025	7.46805	7.46682	1.99772	3.18424	2.45052	1.46138e-18	-1.58119	down
Oryza_sativa_newGene_4516	0.630877	0.63884	0.510483	2.30615	2.71225	2.24565	2.14696e-24	2.06284	up		Os02g0102200	1.0754	0.41076	0.479502	1.26202	1.80097	1.36447	0.00152083	1.20087	up		Oryza_sativa_newGene_3621	0.575734	0.7335	0.550737	0.147387	0.383039	0.190389	0.0130261	-1.58614	down
Os10g0443800	0.272626	0.294693	0.667844	0.84203	1.14184	1.17897	0.0148151	1.36232	up		Oryza_sativa_newGene_4240	2.5539	1.56268	2.35207	0.404335	0.298806	0.524244	5.55471e-11	-2.14954	down		Os02g0740600	7.11398	2.36221	3.36927	1.75968	1.05607	1.37194	0.00264276	-1.61313	down
Os03g0361700	1.46457	1.14919	1.35379	4.17464	4.2354	4.49912	6.1207e-15	1.72742	up		Os02g0731300	4.05738	4.6829	4.70224	10.1334	8.96864	9.62779	7.83513e-22	1.13075	up		Os05g0132700	0.857968	0.827418	0.640512	0.183938	0.390471	0.387866	0.0437049	-1.26296	down
Os09g0428600	0.833445	0.799781	0.816468	0.329787	0.395603	0.349148	0.00328975	-1.1417	down		Os08g0277300	2.69807	3.0895	2.56031	6.49321	7.03363	6.25015	1.88323e-13	1.27971	up		Os08g0240500	2.99126	3.80155	4.07733	0	0.193518	0.458092	8.4374e-12	-3.96891	down
Os02g0276200	3.73309	4.64801	4.33861	1.77072	1.91658	2.15203	3.92849e-05	-1.08299	down		Os12g0582700	1.84056	1.74702	2.14941	0.915794	0.643075	0.8225	9.28527e-06	-1.23041	down		Os01g0609300	15.059	14.5699	16.6405	7.47016	8.05644	6.6232	2.77873e-29	-1.0762	down
Os04g0635500	23.7225	21.2164	15.3108	63.907	45.7942	21.5541	0.0434522	1.16169	up		Os03g0374575	9.8801	9.8933	10.207	22.8156	22.053	22.761	2.78713e-40	1.20719	up		Os01g0615100	36.8559	36.1405	33.3455	14.3675	13.3344	11.2216	6.81612e-23	-1.44145	down
Os08g0249000	0.311539	0.287098	0.258284	0.884927	1.10689	0.978038	0.00318287	1.76091	up		Os09g0513200	2.18033	1.63786	1.8261	3.92648	4.40648	3.79868	1.03417e-06	1.13699	up		Os04g0178300	11.9128	11.9561	13.0818	5.57944	6.23276	5.55123	5.2918e-26	-1.08408	down
Os09g0457800	2.87445	2.50448	2.16694	0.226919	0.30658	0	0.0058411	-3.72943	down		Oryza_sativa_newGene_4594	2.91507	3.62061	3.49726	1.11555	1.67418	1.1122	1.83797e-07	-1.32287	down		Os05g0366600	8.28144	8.56364	7.97982	3.70172	3.33354	3.8854	1.49769e-18	-1.17805	down
Os07g0501100	2.22162	2.32623	2.6642	10.5364	8.0334	6.28654	5.73377e-20	1.81892	up		Os04g0470700	5.18503	4.68607	4.8601	10.8939	10.6149	11.3857	4.13493e-28	1.19156	up		Os01g0108400	1.30557	1.66976	0.958219	4.82045	4.13787	4.83467	7.27883e-08	1.80118	up
Os05g0478700	0.432428	0.145071	0.450136	1.11506	1.78053	1.81268	2.37822e-05	2.17734	up		Os01g0962100	11.648	8.99891	8.82908	24.1209	22.9317	24.2936	1.31594e-34	1.30701	up		Os12g0491800	7.62713	9.09942	7.43082	2.09797	2.43906	2.05527	4.98081e-41	-1.86271	down
Os05g0560500	7.56666	8.04888	9.59822	4.46641	3.4747	3.47778	9.96637e-05	-1.10176	down		Os05g0160300	30.3316	35.4406	21.7152	49.4127	67.6803	66.0933	8.75353e-06	1.10335	up		Os01g0736300	0.290494	0.356274	0.304842	0.585022	1.10056	0.705162	0.0289273	1.33043	up
Os04g0127100	2.45042	1.66783	1.55177	4.64756	3.49526	3.88213	0.00398919	1.10485	up		Os01g0508500	10.844	8.68858	7.82593	17.9963	20.7111	21.7322	3.73588e-16	1.17569	up		Os03g0187800	1.89159	1.5298	1.03232	0.544523	0.735408	0.728412	0.0149166	-1.13539	down
Os05g0118900	1.36123	0.379143	0.573816	2.26578	1.43094	2.1762	0.00427227	1.36328	up		Os07g0192000	22.1225	20.3959	17.2237	5.59224	7.43042	6.54435	4.73974e-42	-1.5741	down		Os03g0624600	3.24042	2.99281	2.24743	5.97839	5.59958	6.29155	5.49046e-07	1.07583	up
Os02g0815400	3.96045	3.50254	5.04216	1.63249	2.01245	2.15645	0.000115456	-1.07504	down		Os08g0376500	2.56999	1.99276	1.64059	0.297939	0.269905	0.195135	3.20625e-09	-2.87484	down		Oryza_sativa_newGene_3508	1.04711	0.951999	0.567951	1.89478	3.70097	3.97589	1.70219e-11	1.89459	up
Os06g0694500	7.88561	7.14945	7.08411	3.61634	3.42338	3.43964	6.37288e-07	-1.03494	down		Os06g0714800	11.295	12.7562	11.3006	25.3827	27.119	26.6231	4.60531e-34	1.1969	up		Os05g0355700	0.723809	0.395922	0.390424	1.55123	1.84835	0.949342	0.0105474	1.50836	up
Os02g0113200	6.59098	6.59923	7.1518	44.9377	50.2112	49.4055	3.29913e-216	2.86223	up		Os11g0498600	1.12601	1.97107	1.79666	4.46229	4.96968	3.75692	1.96999e-07	1.46139	up		Os10g0105700	1.68717	1.8209	1.79883	0.675294	0.900773	0.609526	0.000446923	-1.25696	down
Os02g0134300	10.7768	8.36349	8.63551	20.8606	19.5079	20.5552	3.58005e-16	1.16554	up		Os11g0513000	0.414322	0.490463	0.557905	0.981616	0.872695	1.43541	0.000544839	1.19114	up		Os01g0196300	2.74047	3.17042	2.01287	1.02335	0.938201	1.1196	5.47047e-06	-1.34694	down
Os04g0401000	20.3787	21.7558	16.5809	11.8492	8.62153	5.23679	0.00322141	-1.1512	down		Os05g0449100	0.532832	0.55395	0.341558	1.06354	1.1721	1.11327	0.000130551	1.26385	up		Oryza_sativa_newGene_4665	3.87616	3.83424	2.8786	0.281618	0.367911	0.112068	3.54477e-11	-3.68202	down
Os01g0605700	0.455983	0.663914	0.791735	1.57932	1.33611	1.7731	0.00630637	1.31549	up		Os06g0692050	1.54211	1.70438	1.67086	0.791802	0.419459	0.784919	0.0120381	-1.26471	down		Os09g0427125	1.12258	0.710547	0.680319	2.36115	2.39499	1.8776	0.00815614	1.38267	up
Os09g0564800	0.215149	0.500157	0.418993	1.00918	0.896532	1.04033	0.000420297	1.39291	up		Oryza_sativa_newGene_593	0.414779	0.225894	0.463024	0.874834	0.691	0.763778	0.021859	1.09941	up		Os11g0482901	4.78105	3.31764	3.10266	1.3114	1.50918	1.26365	2.24927e-09	-1.44661	down
Os12g0116700	3.08273	2.74124	2.54706	1.06224	1.16494	1.50926	0.000372928	-1.123	down		Os02g0532900	5.19225	6.02579	4.02524	2.08192	2.20407	2.1313	1.53035e-10	-1.22044	down		Oryza_sativa_newGene_3402	22.2638	26.851	23.3656	5.75587	3.75789	4.49307	8.41238e-55	-2.36294	down
Os08g0189500	4.53099	4.36859	3.79509	21.4875	20.0939	18.5077	4.8426e-56	2.27718	up		Os03g0416500	11.8308	12.3293	11.7074	27.0175	23.7784	28.0175	1.20034e-61	1.22409	up		Os08g0190100	9.21203	10.914	9.82307	3.53607	3.04264	4.30133	4.31081e-13	-1.45041	down
Os07g0294100	0.107211	0.055214	0.122992	0.491668	0.663576	0.686379	7.39726e-06	2.63038	up		Oryza_sativa_newGene_3945	0.996302	0.771815	0.907443	2.44055	2.5246	1.96424	6.07976e-34	1.40558	up		Os05g0261700	3.20782	3.39647	3.59026	1.79215	1.2853	1.70152	2.45825e-08	-1.09618	down
Os07g0201500	12.2007	11.2026	11.3304	20.834	24.3581	23.7717	2.09357e-16	1.02304	up		Os01g0595201	2.57817	1.85216	2.9984	5.92592	5.51774	4.8306	0.000632974	1.15781	up		Os06g0249350	4.46124	3.33602	2.11466	1.03888	0.757696	1.01182	0.000314607	-1.79896	down
Os01g0699500	14.8407	12.868	12.0028	5.39075	4.5167	4.90872	1.92523e-21	-1.38449	down		Os05g0435800	3.31118	3.36995	2.40148	5.803	5.70019	6.36823	3.6174e-13	1.0122	up		Os09g0509800	9.64676	9.93946	10.6375	4.65651	3.97134	3.29425	0.00119076	-1.32249	down
Oryza_sativa_newGene_4797	1.36375	1.79797	1.90353	2.46855	3.55656	4.19722	0.000173696	1.04558	up		Os07g0418700	1.97304	2.43543	2.41942	13.0457	13.9621	13.1784	1.41439e-66	2.58939	up		Os04g0206600	0.620147	0.909352	0.970732	0.469451	0.13333	0.360865	0.0371839	-1.34349	down
Os04g0541700	0.272044	0.490198	0.755548	3.39914	2.36111	1.13872	6.7222e-06	2.2182	up		Os01g0159000	2.85118	3.71008	2.56439	1.26293	1.7253	0.972005	3.84585e-05	-1.15289	down		Os05g0438500	4.5603	4.45543	5.11289	2.02757	2.7038	1.87495	8.62286e-05	-1.0829	down
Os12g0503300	1.02743	0.941725	0.893253	0.437111	0.401536	0.435359	0.0399002	-1.09558	down		Os01g0914100	3.04256	5.6044	3.00071	1.17584	1.07789	0.748531	0.000139275	-1.90084	down		Os07g0432333	85.6109	82.5547	88.8968	25.5311	23.9971	20.6157	7.49642e-84	-1.86657	down
Os01g0652450	2.55477	1.97999	1.6078	6.26333	4.38643	2.41098	0.0067381	1.1227	up		Os11g0552500	2.88193	2.89887	2.895	0.993329	1.45114	1.6144	5.50557e-05	-1.05333	down		Os02g0568700	1.3791	1.28657	1.5077	0.202624	0.050895	0.180355	4.14771e-10	-3.19337	down
Os04g0370900	4.72348	3.83968	4.37315	12.3353	11.7848	12.4927	6.73339e-41	1.52989	up		Oryza_sativa_newGene_1486	1.16881	1.16617	1.3645	3.37125	2.96676	3.36126	1.20225e-18	1.42061	up		Os04g0654400	3.92048	2.88513	1.71158	0.698839	1.04762	0.95105	0.000649365	-1.64499	down
Os10g0490800	2.32542	1.70303	1.47708	7.38739	6.46081	6.96614	3.12699e-12	1.9516	up		Os02g0729400	6.02448	6.09132	7.18084	1.56047	1.6022	2.26233	1.79822e-18	-1.79356	down		Oryza_sativa_newGene_496	3.16227	3.45794	3.3796	0.696664	0.936456	0.60967	1.51003e-07	-2.13109	down
Oryza_sativa_newGene_3122	0.462575	0.164336	0.177479	0.572946	1.03804	0.755644	0.00243458	1.56326	up		Os12g0202700	0.694846	1.01203	0.543929	1.49958	2.29399	1.89613	0.00023564	1.36719	up		Os03g0386500	8.39368	10.4188	7.79798	3.60903	4.23242	2.52599	2.93373e-11	-1.34973	down
Os08g0352100	1.52975	1.07945	1.17167	2.63603	3.19906	3.67047	0.000814842	1.35747	up		Os01g0588100	2.82062	2.34595	2.47209	0.992451	1.48072	0.657958	0.000380786	-1.24776	down		Os03g0807600	2.77907	3.9606	3.60411	1.78049	1.54846	1.73192	0.00260159	-1.01807	down
Os09g0502350	5.61285	5.20926	6.45606	11.6843	12.4262	10.3903	0.000512723	1.02305	up		Os12g0261250	0.271037	0.29532	0.274826	0.80184	0.927921	0.873078	4.06267e-10	1.66486	up		Os04g0308400	3.82996	2.06912	2.57227	0.120659	0.559624	0.673016	6.38506e-06	-2.58602	down
Os07g0681200	6.03758	5.26939	3.94191	3.15423	2.49659	1.53004	0.00155846	-1.04127	down		Os03g0624300	80.0798	76.5148	61.4223	134.166	145.559	159.535	3.67046e-32	1.04562	up		Os03g0180900	27.4912	27.6204	22.6106	11.5547	11.9919	11.2641	3.17401e-22	-1.15186	down
Os02g0216300	92.6531	93.0825	96.936	167.646	184.135	194.605	1.11008e-63	1.03391	up		Os09g0444900	0.767941	1.04002	1.42141	2.02273	2.55706	2.3311	0.000142012	1.11727	up		Os05g0119000	0.961878	0.870673	0.580459	1.24583	1.49045	2.54798	0.0229324	1.09669	up
Os12g0603300	8.36631	10.8543	7.94461	4.52315	3.57507	2.80166	1.0658e-14	-1.3056	down		Os11g0117900	1.05562	0.948953	1.56866	2.55325	2.72709	3.07843	5.24459e-05	1.25316	up		Oryza_sativa_newGene_3581	0.758442	1.0989	1.6877	0.3773	0.176861	0.179232	8.1046e-07	-2.05602	down
Os05g0129400	0.778657	0.870334	0.961361	1.56763	1.99601	2.69756	0.00716977	1.2776	up		Os02g0528000	0.637952	1.18511	0.417476	1.19126	2.15127	1.51664	0.0183214	1.14154	up		Os05g0318100	3.3358	3.21715	3.4571	1.56989	1.66213	1.4044	5.33292e-07	-1.09868	down
Os06g0695700	0.274957	0.459524	0.153745	0.818122	0.593512	0.73917	0.0108217	1.29691	up		Os06g0557400	1.29452	1.17623	1.19933	2.25373	2.99391	2.17059	1.11794e-05	1.04154	up		Os10g0529500	8.44245	10.2107	9.11636	4.32732	2.96328	3.69296	7.55882e-10	-1.33304	down
Os04g0414700	22.2418	23.8327	20.974	2.77022	2.46961	1.1421	1.24418e-49	-3.34091	down		Os01g0644900	1.78878	2.70975	1.8158	0.323958	0.979071	0.980434	0.00174594	-1.40463	down		Os04g0382550	0.560535	0.646327	0.565691	0.239371	0.182485	0.237277	0.00465074	-1.40719	down
Os12g0599700	2.36223	3.09916	2.84268	1.28646	1.78087	0.532639	0.0357302	-1.13574	down		Os03g0754300	1.9287	1.9509	2.28553	4.33136	4.02792	4.82277	1.48967e-15	1.12492	up		Os09g0330000	0.862091	1.13588	1.22873	2.27159	2.28308	2.26019	0.00041512	1.07954	up
Os05g0104150	10.1924	8.43802	9.00964	22.9662	27.7824	23.4909	1.57493e-29	1.45892	up		Os10g0521000	2.85452	3.4823	3.07384	1.61033	1.65197	1.11202	3.02834e-07	-1.07037	down		Os11g0168000	2.3866	2.57066	2.39207	5.60078	6.41424	3.7586	0.00351345	1.10037	up
Os08g0425200	2.60333	2.25813	3.57841	0.882775	0.979566	0.854806	2.13102e-05	-1.58961	down		Os11g0701200	10.7312	6.38146	7.49134	1.17368	1.62805	1.22311	1.65137e-28	-2.56831	down		Os02g0570700	14.7433	13.985	13.3214	6.89085	6.04881	6.70688	8.56404e-22	-1.0921	down
Oryza_sativa_newGene_4066	0.657175	0.947702	0.612473	2.27739	2.38018	2.40086	2.39573e-18	1.74593	up		Os04g0448300	1.58092	1.77015	1.65798	6.81553	6.75897	6.21003	6.59763e-41	2.05579	up		Os03g0269300	1.77978	1.17952	1.21345	0.435055	0.426135	0.498732	0.000241765	-1.4415	down
Os12g0106200	4.17688	4.52033	3.34407	2.1804	1.29068	1.95373	0.00247043	-1.09591	down		Os06g0109300	1.60714	1.88985	2.58968	0.541178	1.41319	0.675532	0.00160548	-1.17541	down		Os04g0561500	6.70894	6.58251	6.22934	1.7042	1.92974	1.98989	3.15807e-39	-1.80707	down
Os01g0719100	88.6347	94.3377	85.0408	176.085	196.845	207.535	7.8977e-68	1.16729	up		Os06g0199300	13.6471	12.9153	11.454	35.1027	22.8468	28.0978	4.56713e-11	1.20844	up		Os11g0244100	1.67486	1.13283	0.767954	0.321738	0.278449	0.482352	0.00190258	-1.69663	down
Os05g0584900	1.04523	1.33065	0.891892	0.459093	0.518934	0.357081	0.00115121	-1.24098	down		Os01g0597800	4.92228	4.34175	3.60343	0.795658	0.912226	0.872683	4.11042e-30	-2.2765	down		Os12g0123700	2.40195	3.25203	2.45834	1.45087	1.44762	0.811945	0.000313723	-1.11251	down
Os11g0305400	0.920994	0.32039	0.346642	1.31429	1.88802	1.57381	0.00109514	1.6114	up		Oryza_sativa_newGene_1812	0.783209	0.464032	1.07267	1.85888	2.09015	1.31345	0.00068691	1.17693	up		Os11g0702200	6.27906	5.73937	4.61982	0.479428	0.475152	0.394373	5.75787e-34	-3.59877	down
Os02g0626100	1388.32	1195.53	1167.55	2554.72	2600	2534.52	5.98302e-61	1.05794	up		Os05g0508900	2.75559	2.49784	1.85555	1.12922	0.734913	0.9653	0.000989714	-1.28091	down		Os01g0696701	2.99145	2.77208	4.53246	1.32166	1.74684	1.61281	0.00516828	-1.12492	down
Oryza_sativa_newGene_644	0.245516	0.698952	0.322281	0.714906	0.741796	0.785827	0.0179914	1.18468	up		Os11g0186900	0.411865	0.515634	0.424733	1.96039	1.66326	1.38089	1.70036e-08	1.89532	up		Os05g0475475	3.75683	1.18993	0.998311	0.726349	0.500626	1.13638	0.0311274	-1.32638	down
Os11g0701800	4.50541	3.37529	3.38758	19.2931	20.6139	19.2293	3.07624e-64	2.42107	up		Os01g0316600	1.87632	2.29861	2.08506	11.2062	10.4127	11.5763	1.08141e-95	2.44344	up		Os09g0300800	1.87341	1.93069	2.44889	0.688426	0.961878	0.997704	6.02351e-05	-1.22936	down
Os10g0185400	0.457257	0.201954	0.413409	5.27709	4.58563	3.20517	1.5165e-17	3.59726	up		Os03g0276500	33.6002	30.5976	31.0388	77.607	79.8765	73.8267	1.04674e-114	1.3142	up		Oryza_sativa_newGene_3325	4.50815	4.93222	4.21994	1.33951	1.31931	1.63136	1.71064e-07	-1.68356	down
Os05g0503100	2.11407	1.97427	1.87452	1.20271	0.763189	0.818146	0.00957518	-1.05049	down		Oryza_sativa_newGene_690	0.538509	0.577993	0.678022	1.02911	1.41614	1.24253	0.0219872	1.04693	up		Oryza_sativa_newGene_3323	2.15496	2.69481	2.18174	0.80667	1.09502	0.859452	1.13616e-06	-1.3313	down
Os02g0673100	6.12817	5.93337	5.05538	11.1282	12.3755	11.6893	7.74648e-20	1.10213	up		Os01g0103050	0.510951	0.485139	0.397527	0.247984	0.190855	0.203375	0.0200768	-1.06747	down		Os01g0284500	78.6807	51.8532	36.1743	14.3934	21.4731	17.4109	0.000173686	-1.6421	down
Os01g0748300	17.2326	18.1895	11.985	9.89449	4.36371	3.592	3.42052e-05	-1.36335	down		Os08g0526633	0.49815	0.120783	0.512346	1.75919	1.80312	2.23525	4.77543e-06	2.316	up		Os06g0575400	0.377969	0.499985	0.86674	0.162372	0.175526	0.201417	0.00432269	-1.65249	down
Os01g0849000	1.04306	1.53356	2.05859	5.42174	3.91646	2.19634	0.00251224	1.33465	up		Os11g0195800	0.413087	0.300779	0.380068	0.835	0.887208	1.08319	0.00458924	1.34279	up		Os01g0944700	15.0818	16.6335	16.7195	40.5223	38.2866	38.0108	2.20434e-51	1.27607	up
Os07g0604700	1.65501	1.62998	2.44532	7.74911	6.5723	8.74456	4.1097e-12	2.02815	up		Os02g0804000	6.03955	3.80289	4.40296	12.1987	12.5404	11.9893	4.42177e-13	1.39374	up		Os07g0448100	11.9031	10.9404	9.4992	5.46633	4.77233	4.42726	1.84715e-11	-1.1337	down
Os10g0556200	1.36955	1.42756	1.31528	0.506003	0.436244	0.731221	0.000543835	-1.25915	down		Os01g0339500	1.95878	1.77753	1.45284	4.24837	4.3286	4.32042	2.10903e-15	1.34531	up		Os10g0329400	1.09216	1.42896	1.59115	0.248288	0.737615	0.379886	0.00562432	-1.55576	down
Os08g0130100	9.30926	9.02977	8.13596	16.6633	16.606	22.2101	4.24348e-12	1.10273	up		Os06g0253100	0	0.103417	0.191788	2.22715	1.8072	1.35303	2.19136e-09	4.14707	up		Os09g0479200	2.32119	1.51449	2.96869	0.757706	0.99793	0.531541	0.00211797	-1.5491	down
Os07g0578333	2.81019	3.57052	5.92268	1.8696	1.67973	1.95344	0.00313005	-1.12169	down		Os06g0218600	30.4064	26.8483	32.4432	100.034	114.76	103.071	2.06287e-116	1.85745	up		Os02g0658800	5.23505	5.22825	4.53789	12.7301	12.451	12.5329	6.80776e-23	1.33344	up
Os12g0226900	21.9429	19.0735	18.3635	5.58594	5.01324	5.71496	6.61912e-46	-1.82581	down		Oryza_sativa_newGene_3811	0.305243	0.199076	0.179394	0.528756	0.543505	0.336454	0.0192344	1.03216	up		Os02g0582900	0.528874	0.114858	0.51737	2.07012	2.25264	2.39193	1.33279e-05	2.47429	up
Os09g0446350	0.453583	0.444132	0.614493	2.00945	1.28281	1.6172	0.000204634	1.71463	up		Os09g0414900	2.67416	1.78889	2.60284	7.09531	4.92111	4.69232	4.74691e-06	1.27243	up		Os03g0830400	10.0807	8.36808	6.75485	3.0604	5.04918	3.62424	5.08323e-05	-1.09643	down
Os08g0536350	2.54169	1.77603	2.81993	5.5325	5.72465	7.05794	1.89757e-08	1.38477	up		Oryza_sativa_newGene_3772	0.78434	0.756423	0.423231	1.43555	1.37046	1.21815	0.00298621	1.06507	up		Os09g0409100	9.13045	4.45345	4.27289	1.26355	2.24587	2.02389	9.133e-06	-1.6813	down
Os01g0850700	33.9004	26.991	26.4876	74.783	77.7421	75.5988	1.00786e-60	1.41966	up		Os03g0227800	826.836	821.821	779.421	1772.62	1749.04	1847.44	2.29776e-265	1.21001	up		Os07g0688200	3.52481	3.20847	3.77464	1.40738	1.29635	1.5786	7.68517e-07	-1.27968	down
Os02g0817400	0.594412	0.776511	0.794944	0.339716	0.094522	0.361579	0.0348013	-1.38018	down		Os04g0180400	20.8507	18.0701	17.8227	8.18366	7.60171	6.8678	1.14592e-36	-1.28987	down		Os08g0518900	13.8549	16.5264	15.3824	1.78968	1.91704	1.37694	1.39398e-84	-3.15338	down
Os02g0606400	1.72702	2.07324	1.23158	1.03189	0.621427	0.266646	0.0250541	-1.31919	down		Os04g0615550	0.225565	0.449042	0.797349	1.52248	0.976994	1.3	0.00270041	1.37851	up		Os04g0492800	3.53185	5.41512	4.1806	9.45673	10.2325	9.47171	2.11742e-08	1.15509	up
Os01g0307500	0.445482	0.321708	0.536874	1.38274	1.50007	1.78762	2.8416e-08	1.85709	up		Os11g0687001	1.69414	2.29328	2.18799	0.752679	0.645364	0.563244	5.50427e-12	-1.6111	down		Os08g0323400	1.5083	1.56032	1.28101	3.56657	4.058	2.42103	0.000959197	1.20714	up
Os09g0462000	1.04226	0.621742	0.302377	1.64967	1.15817	1.05744	0.048837	1.00113	up		Os05g0464300	0.629056	1.19801	1.06584	3.26706	3.80189	4.0468	1.22368e-07	1.97182	up		Os04g0344100	2.13593	2.30819	2.39623	0.696748	0.730033	0.601338	6.74257e-11	-1.73416	down
Os06g0163701	2.58811	2.98085	1.83496	6.60815	5.2516	5.14339	0.00153978	1.2348	up		Os01g0525350	6.48128	4.82065	6.91617	16.1016	13.7827	14.2193	7.33037e-16	1.30403	up		Os01g0714800	3.56301	2.49967	2.03969	0.446406	0.311874	0.102982	7.90712e-12	-3.16819	down
Os02g0595900	1.01674	0.766126	1.06862	3.93432	3.74472	1.83792	9.00267e-06	1.76014	up		Os05g0104700	9.45333	8.40562	8.76629	0.588022	0.761118	0.565601	2.55311e-33	-2.72554	down		Os10g0464000	3.62137	3.42143	4.10798	1.53422	1.46367	1.49795	6.6209e-07	-1.30035	down
Os04g0634800	3.97666	4.16228	4.36889	15.4977	10.5142	6.74317	3.84535e-06	1.42306	up		Os02g0585200	17.453	18.1728	15.7242	7.22281	8.92623	7.35884	2.09018e-15	-1.09013	down		Os02g0611250	6.60171	7.25361	6.06513	2.39261	3.56923	3.90657	9.59722e-07	-1.00518	down
Os01g0609000	0.086054	0.045954	0.207294	0.345079	0.418827	0.205548	0.0152234	1.51428	up		Os10g0350800	1.09132	1.43168	1.21848	0.605636	0.391733	0.446612	0.00761183	-1.31971	down		Os10g0515900	2.89294	3.09695	2.9513	5.4539	6.36927	6.11128	9.34836e-10	1.01122	up
Oryza_sativa_newGene_647	0.465138	0.418892	0.337836	0.675062	0.847532	1.04989	0.0139245	1.06839	up		Os01g0949700	4.47355	3.36415	3.584	8.10928	8.14412	6.86629	1.2242e-09	1.04626	up		Oryza_sativa_newGene_2567	2.12382	1.27205	1.09397	0.688711	0.43092	0.625143	0.0307519	-1.34428	down
Os10g0361900	2.3542	2.96408	1.45284	5.81194	4.86405	3.4811	0.00281533	1.09796	up		Os01g0876300	2.62426	3.09783	3.10697	6.34665	8.31066	8.68654	3.68107e-15	1.35775	up		Os04g0104900	8.05737	5.98228	5.70791	1.70267	2.28619	2.34808	3.63186e-12	-1.63161	down
Os07g0604600	0.860272	0.621342	1.07966	6.16639	7.64689	5.77902	6.14575e-17	2.93866	up		Os06g0649000	14.6582	14.9828	13.2466	4.34252	5.6184	3.71737	5.03939e-31	-1.60956	down		Os04g0411400	3.89492	4.78284	3.46613	0.963919	1.17055	1.3889	6.66484e-11	-1.77796	down
Os03g0266900	2.03098	1.35906	1.8795	4.4944	4.04484	3.87855	0.000122253	1.25773	up		Os03g0667500	8.76805	6.71543	7.13803	2.75078	2.81582	2.28206	1.47224e-18	-1.4909	down		Os04g0179700	13.3017	12.6135	12.0116	3.3012	2.87291	2.74642	1.90605e-76	-2.08228	down
Os01g0220100	1.01183	0.881625	0.797904	0.375211	0.25097	0.344148	0.000527887	-1.41603	down		Os06g0543601	0.995506	0.715283	0.392552	1.51439	1.6288	2.01247	0.000506436	1.32149	up		Os07g0217600	17.1141	17.1958	17.4841	6.14318	6.43725	7.26184	8.7705e-49	-1.1061	down
Os01g0311800	1.4103	0.851349	0.94825	2.42939	2.3934	1.86658	0.000145361	1.11393	up		Os04g0614500	8.57236	8.41933	8.8874	0.303183	0.224702	0.088613	3.19034e-101	-5.32129	down		Os08g0136800	9.15421	10.4038	7.73214	0.675975	0.732174	1.05593	2.06347e-47	-3.44285	down
Os11g0440866	5.22233	4.76174	5.48505	11.8901	12.2483	11.1744	1.53745e-10	1.22156	up		Os12g0242500	2.68034	3.24256	2.30305	6.76695	7.26805	7.91259	3.43156e-20	1.44888	up		Os02g0816300	11.5269	11.879	13.0025	26.1717	23.3633	23.8583	1.23973e-44	1.03447	up
Os02g0284800	1.24848	1.29255	1.49197	2.56998	3.40996	2.14854	0.0165034	1.03153	up		Os11g0237900	0.281575	0.466156	0.356741	0.839691	0.772506	1.08495	5.26324e-05	1.31435	up		Os12g0516000	23.0211	23.1553	26.5305	13.9026	10.7089	11.4912	1.40533e-08	-1.00362	down
Os04g0301500	3.68552	4.35085	4.43747	1.25991	1.71398	1.72897	8.30365e-08	-1.36412	down		Oryza_sativa_newGene_1547	1.12143	1.16533	1.16756	3.07255	2.61702	2.99571	1.17367e-13	1.35795	up		Oryza_sativa_newGene_1873	0.862746	0.583376	0.262793	2.00448	1.48164	2.00254	0.00222578	1.69578	up
Os09g0543900	1.03834	1.18208	0.68654	2.99885	2.36669	1.46327	1.14659e-05	-1.0483	down		Os08g0254200	7.25989	7.15017	7.0749	13.793	14.2043	14.4688	1.02656e-36	1.01658	up		Os05g0458600	1.92364	2.20253	1.76446	3.95552	5.76131	4.31508	1.22855e-09	1.2571	up
Os08g0520700	21.0394	24.01	21.5688	8.53823	7.10522	7.73745	1.55583e-40	-1.48595	down		Os01g0184050	0.996168	1.13706	0.936159	5.27466	4.44197	3.11142	4.86151e-11	2.09131	up		Os01g0802700	1.07121	0.765706	0.862128	0.280332	0.406059	0.278389	0.00656516	-1.4411	down
Os12g0291100	55.1054	52.2075	61.34	11.8366	11.3733	12.0546	1.44518e-104	-2.22316	down		Os01g0683800	0.956133	0.480232	0.381708	1.46826	1.70931	1.47771	0.00487333	1.38839	up		Os02g0571100	37.5418	40.5869	39.0941	15.9784	15.7692	16.0011	4.79827e-92	-1.28928	down
Os08g0387050	0.494864	0.494365	0.276753	0.706094	1.16431	1.61555	0.000162911	1.49	up		Os06g0276300	0.291918	0.168823	0.150781	0.695856	0.802354	0.612862	9.77035e-07	1.81635	up		Os10g0451900	1.51392	1.55687	1.07827	0.325348	0.070002	0	1.96391e-05	-3.33354	down
Os12g0623500	110.882	106.601	112.926	244.242	258.597	270.095	5.59872e-110	1.26705	up		Os10g0530800	12.3514	10.1099	12.4784	5.27103	4.63656	6.20255	2.69033e-14	-1.08349	down		Oryza_sativa_newGene_4096	0.400989	0.320334	0.488382	1.66546	1.43417	1.24364	5.21353e-09	1.91847	up
Os10g0530200	3.17024	2.39007	2.79743	5.91711	6.91591	6.33386	4.84227e-09	1.22749	up		Os02g0654700	19.7535	17.5332	16.984	6.387	7.42978	9.24966	6.37037e-21	-1.20041	down		Os01g0692300	0.454772	0.456135	0.351698	0.905662	1.07634	1.16265	0.00103607	1.29921	up
Os02g0445100	20.4692	18.7488	22.2491	9.53667	9.93146	9.35496	1.65517e-13	-1.05705	down		Os12g0284800	3.071	1.96427	2.86523	6.40834	5.5828	6.10932	9.38536e-08	1.21763	up		Os08g0238200	2.26562	2.41195	2.40981	4.95739	6.19143	4.92284	1.34513e-06	1.18665	up
Os04g0581000	7.11789	7.03999	6.27356	13.1805	14.5336	15.6195	5.10413e-18	1.11959	up		Os12g0119350	0.713526	0.539148	0.520784	1.48632	1.35109	1.181	0.00116907	1.21682	up		Os11g0592600	10.2192	10.1754	11.1926	23.4866	23.6982	20.5781	1.58719e-29	1.10762	up
Os07g0556200	12.8939	12.8152	12.1398	4.0595	5.30573	4.03454	3.44577e-19	-1.45926	down		Os03g0805900	1.3556	2.10439	1.49121	0.619369	0.866831	0.553617	0.000153806	-1.22221	down		Os03g0182900	6.75728	8.55918	9.25341	2.8198	2.09734	1.93115	2.83752e-14	-1.827	down
Os11g0622200	2.6683	1.79061	2.66534	4.59645	5.4952	5.5587	0.000300543	1.16215	up		Oryza_sativa_newGene_3151	0.107633	0.191006	0.135436	0.518212	1.10723	1.1487	1.24234e-07	2.62203	up		Os11g0701000	18.3224	18.0376	18.3718	2.48126	3.51953	3.22165	2.76737e-72	-2.55767	down
Os01g0949900	0.78822	0.603459	0.515378	2.03423	2.19683	1.63573	0.000708641	1.6195	up		Os05g0355900	2.85711	2.15437	2.3867	4.52083	5.28442	5.63836	5.05009e-06	1.08356	up		Os01g0878750	0.169673	0.23867	0.18875	0.746293	0.963822	0.762909	0.00159186	2.05423	up
Os06g0674100	0.89647	0.909895	0.577536	1.33665	1.96296	1.80979	0.0275996	1.12692	up		Os01g0862800	2.04538	2.6259	2.15858	0.959253	0.99503	0.850245	2.02143e-05	-1.23731	down		Os05g0515500	2.21804	2.136	1.40912	4.13933	4.18933	3.67377	0.000114348	1.05761	up
Os03g0841600	0.939862	0.785903	1.38403	1.87505	2.36031	2.28481	0.00115779	1.09528	up		Os02g0618000	2.90818	2.38986	2.797	0.929008	0.676622	1.14179	0.000345123	-1.5056	down		Oryza_sativa_newGene_709	1.1211	1.87967	1.44527	0.165203	0.207865	0.352756	3.01324e-08	-2.52418	down
Os12g0478200	3.69147	2.51148	2.88279	7.06758	6.02294	6.32945	0.000205288	1.09148	up		Os09g0425200	0.29624	0	0.061867	1.54396	1.83519	2.25034	9.43624e-09	3.87763	up		Os09g0468300	2.40077	2.17686	1.45876	0.711014	1.13915	0.610129	0.00150437	-1.28517	down
Os02g0269600	3.95849	3.55866	4.04784	10.5458	9.12104	10.5397	2.32679e-26	1.41842	up		Os09g0399800	16.5038	16.6482	12.5191	3.64937	3.51272	3.53709	9.00553e-54	-2.0573	down		Os10g0113100	2.76335	2.5161	1.86223	0.691538	0.781221	0.858655	2.40373e-05	-1.61292	down
Os04g0347200	7.05527	7.894	6.14187	30.0639	23.4658	18.7303	7.02384e-30	1.81429	up		Os01g0607000	2.20527	2.77647	1.71214	3.1941	5.686	5.39943	0.000234271	1.12689	up		Os07g0127700	13.3182	9.87605	8.03704	4.19736	2.62207	2.52629	4.80431e-06	-1.72294	down
Os06g0707300	0.577628	0.498253	0.452786	1.5407	1.37295	1.24539	3.66945e-05	1.45963	up		Os04g0604800	0.964987	1.30489	0.995529	0.34825	0.248503	0.251754	0.000435294	-1.86221	down		Os03g0182000	1.01992	0.728795	0.764446	0.146052	0.356059	0.175909	0.00197455	-1.86633	down
Os01g0975000	4.16658	4.13897	3.7875	1.48391	1.68548	1.66291	1.8548e-08	-1.27705	down		Oryza_sativa_newGene_3840	1.10309	1.28895	0.657891	2.57694	1.86593	1.66973	0.00235169	1.04612	up		Os10g0334500	20.4334	24.1587	22.2855	54.7638	48.1468	47.8762	1.57045e-26	1.17843	up
Os01g0627967	0.503443	0.480953	0.446672	0.727883	1.52633	0.71219	0.0375181	1.07822	up		Os10g0389150	2.41608	2.56066	2.99285	7.00128	5.71699	4.94069	5.09779e-05	1.16822	up		Os10g0454200	34.1554	36.0226	35.7092	4.42819	3.61236	2.91121	8.83649e-114	-3.26021	down
Oryza_sativa_newGene_80	0.543514	0.739149	0.616573	1.85677	0.983382	0.934152	0.0103029	1.03198	up		Os01g0623500	16.2541	17.3818	17.2435	7.91764	6.9528	8.89836	2.76916e-33	-1.06351	down		Os05g0522600	29.3039	28.3623	25.6516	9.59995	9.70234	9.85874	1.71729e-87	-1.51078	down
Os06g0195800	0.375275	0.364109	0.320937	2.04259	1.23658	1.8258	2.56512e-05	2.26945	up		Os01g0958200	0.671683	0.620742	0.712005	0.135835	0.213074	0.448285	0.01676	-1.29145	down		Os08g0120600	12.174	6.37359	4.95121	2.62027	3.42372	3.43264	9.98439e-06	-1.30815	down
Os07g0435300	32.8868	31.4741	37.7073	14.7541	16.0262	17.224	1.85666e-13	-1.05357	down		Os01g0179000	7.82666	7.4222	6.66845	2.92872	2.76038	3.17837	1.12918e-19	-1.26985	down		Os03g0102500	6.66168	8.1759	6.75065	2.87064	2.84165	3.69063	8.33822e-08	-1.19424	down
Os11g0592100	61.3234	53.8746	59.5259	169.542	178.816	162.987	4.21299e-97	1.58384	up		Os06g0625800	1.23033	1.24633	0.824945	0.366527	0.560145	0.42698	0.000145395	-1.23485	down		Os05g0276500	1.76693	1.08246	1.12923	0.203795	0.235381	0	1.38571e-05	-3.13637	down
Os02g0702300	1.37611	1.41874	1.19915	4.12635	4.95495	4.87569	2.36839e-32	1.83702	up		Os07g0524900	4.55943	4.17281	4.09854	1.77657	1.95331	2.12926	5.89709e-09	-1.09285	down		Os09g0316000	0.471672	0.640536	0.566279	0.999968	0.993721	1.82712	0.0476906	1.17174	up
Os01g0257300	1.20464	1.06343	1.39989	4.0217	3.88881	3.98228	1.68341e-07	1.70463	up		Os12g0570300	1.70387	2.04713	1.24368	0.373555	0.433951	0.542013	4.76716e-05	-1.83306	down		Oryza_sativa_newGene_2209	1.58791	1.58214	1.54728	0.145934	0.269727	0.200793	1.22032e-19	-2.91236	down
Os06g0317600	8.98647	7.17348	9.29625	3.68754	2.97212	3.32436	1.17425e-07	-1.31233	down		Os12g0610800	2.73626	2.20879	2.62972	6.81485	6.68909	6.56543	4.41951e-15	1.47877	up		Os08g0346900	2.4817	1.91426	2.42725	0.076052	0.304379	0.360888	1.18395e-06	-3.11656	down
Os04g0412700	3.04715	3.93756	2.89575	1.99288	1.2873	0.871636	0.000833795	-1.19993	down		Os06g0155300	69.7956	75.3237	75.4477	154.738	142.9	142.541	5.39828e-88	1.0254	up		Os01g0705750	0.939281	0.896867	0.473823	1.31023	2.09312	1.43791	0.026502	1.06613	up
Os07g0486000	0.785152	1.08351	0.751211	0.389008	0.332028	0.489759	0.000819469	-1.1343	down		Os03g0343900	3.14072	3.85575	2.64652	0.735192	1.85058	1.12178	0.000603027	-1.32877	down		Os08g0460000	136.135	122.079	94.5299	273.323	317.827	290.11	4.8167e-13	1.32546	up
Os09g0264400	0.404093	0.438412	0.743973	1.17049	1.2084	1.16521	0.00359261	1.17972	up		Os12g0121000	5.70017	3.11246	3.89264	10.0664	8.81277	11.0803	9.37382e-10	1.26179	up		Os01g0729600	2.61158	2.96081	2.16684	0.081836	0.111116	0.002059	2.13406e-29	-5.11239	down
Os07g0489300	0.805448	0.904136	0.610585	0.138161	0.368563	0.305566	0.0130065	-1.46038	down		Os03g0432100	5.01674	5.3705	5.52912	1.70063	2.02526	2.16701	5.12108e-26	-1.39624	down		Os01g0842500	3.55107	4.0855	3.54046	8.33441	10.1213	8.95058	1.07916e-21	1.29844	up
Os07g0231800	17.3027	14.6901	14.887	28.4614	32.5782	34.5796	1.33634e-26	1.05138	up		Os09g0564200	0.688649	0.694955	1.20337	2.00747	1.91834	1.86957	0.000156264	1.19668	up		Os06g0727700	1.40391	1.14586	1.12639	0.319349	0.321441	0.437709	3.60123e-05	-1.74227	down
Os02g0640500	0.603445	0.880126	0.693767	1.46353	1.52613	1.54679	0.000511821	1.08949	up		Os10g0386300	3.04963	3.16377	3.15907	1.61277	0.547557	1.28529	4.41148e-05	-1.40264	down		Os10g0191300	706.142	381.434	265.822	161.89	209.895	211.383	0.0482285	-1.21322	down
Os06g0716100	7.44566	7.03292	8.0604	16.6273	16.0671	14.9285	2.14911e-17	1.1113	up		Os10g0392400	17.3765	20.4526	18.0923	8.44392	7.53076	8.97314	2.64092e-20	-1.12784	down		Os11g0701900	2.48431	2.51194	1.9767	0.237577	0.04242	0.235072	9.50678e-14	-3.74966	down
Os02g0206100	1.70731	1.82361	1.40564	0.671336	0.656275	0.60893	6.33127e-05	-1.30163	down		Os02g0818900	3.18656	2.49539	2.41985	1.20416	1.55064	0.890579	0.000274532	-1.11066	down		Os02g0214900	1.02965	1.41028	1.28809	0.548858	0.57071	0.680896	0.00846393	-1.06239	down
Os07g0218700	0.657933	0.468847	0.533965	1.71617	1.56089	1.25001	5.14213e-67	3.69945	up		Os10g0443800	0.272626	0.294693	0.667844	1.9947	1.61728	1.36509	7.30373e-07	2.01627	up		Os01g0342900	9.31237	6.82622	3.95245	1.42607	1.41335	1.47868	3.85413e-18	-2.21326	down
Os08g0242800	3.44296	3.13694	3.09438	1.14715	1.20038	0.930845	1.14672e-12	-1.51821	down		Os03g0297900	2.24744	2.21139	1.45942	4.7238	6.49474	4.32503	5.39406e-13	1.43043	up		Os09g0109600	1.52358	1.5073	3.19936	5.42299	5.09802	4.69247	0.00143344	1.30167	up
Os05g0421600	1.95535	1.54369	2.14715	5.84916	4.91984	3.487	1.53267e-05	1.36632	up		Os09g0428600	0.833445	0.799781	0.816468	0.275037	0.348343	0.473908	0.00120823	-1.12239	down		Os04g0366000	0.163417	0.294725	0.178817	1.12005	0.567423	0.761536	0.000334489	1.9242	up
Os01g0369900	2.67799	2.3515	2.38702	7.38963	7.73386	6.43717	4.93145e-30	1.5736	up		Os04g0635500	23.7225	21.2164	15.3108	32.0388	52.3158	56.194	0.000137731	1.2565	up		Os06g0569500	20.4739	22.1365	20.7848	7.51263	7.83444	7.72925	1.15984e-53	-1.45074	down
Os01g0705700	1.26256	1.0378	1.19516	0.330951	0.282703	0.076648	2.23558e-06	-2.24778	down		Os08g0468100	1.03628	1.26339	0.960662	2.20035	2.39133	2.18469	3.97757e-08	1.04036	up		Os12g0576750	8.74913	10.2987	8.51267	2.97242	2.00726	2.78594	6.93146e-29	-1.82118	down
Os01g0930400	0.251716	0.258696	0.212918	0.72024	0.500793	0.699974	0.0014654	1.43081	up		Os08g0249000	0.311539	0.287098	0.258284	1.64114	1.34533	1.47246	1.54508e-07	2.33529	up		Os02g0605900	9.76248	7.17346	5.20452	3.38443	3.70808	3.6749	0.000163299	-1.03048	down
Oryza_sativa_newGene_2857	0.469045	0.627383	0.854681	1.96793	1.66319	1.45262	0.00174856	1.38526	up		Os07g0646800	1.11491	0.797564	0.802272	0.238957	0.19656	0.058893	5.86934e-07	-2.37792	down		Os08g0545900	0.46268	0.715418	0.154001	0.960298	1.75381	0.960791	0.0187384	1.45021	up
Os11g0133001	4.53393	4.0205	4.14409	10.6925	11.354	11.6675	8.00399e-39	1.44187	up		Os09g0457800	2.87445	2.50448	2.16694	0	0	0	3.37888e-14	-9.57566	down		Os03g0322200	7.4268	3.88489	2.68604	2.51994	2.02201	1.95097	0.0267925	-1.10778	down
Os09g0456800	4.34845	4.12713	4.6772	13.8906	13.7751	11.982	4.37782e-34	1.62512	up		Os07g0625400	6.25216	5.36119	7.15873	2.58451	2.6544	1.31699	2.42252e-08	-1.47824	down		Os11g0700900	200.868	218.361	200.665	90.6518	97.1835	87.8998	1.39398e-84	-1.16191	down
Os12g0639200	1.33455	0.709158	0.862494	2.1814	2.37828	2.42463	1.75674e-05	1.28766	up		Os05g0478700	0.432428	0.145071	0.450136	1.84732	1.44889	1.60278	1.67511e-07	2.23174	up		Os06g0685300	2.95876	3.14843	2.72437	1.34949	1.09411	1.3358	2.77311e-07	-1.21476	down
Os10g0552800	29.1019	38.2222	17.3374	123.343	61.6402	37.5602	0.0419315	1.4372	up		Os05g0560500	7.56666	8.04888	9.59822	5.17376	3.74143	2.96929	7.80842e-05	-1.03765	down		Os05g0472400	2.67364	2.89477	2.11142	1.04416	1.03501	0.968486	0.000133118	-1.32608	down
Os03g0129300	29.894	26.8144	28.1407	13.6074	13.8855	12.0371	8.25269e-29	-1.06732	down		Os02g0572400	34.5891	33.4376	32.5047	15.8939	14.8436	16.5978	1.60351e-55	-1.04867	down		Os07g0142500	5.21929	3.82896	2.318	7.80545	10.1824	8.15176	5.31105e-05	1.19772	up
Os07g0631200	0.462545	0.354112	0.220751	2.23257	2.57387	1.33813	3.40203e-06	2.54873	up		Os05g0118900	1.36123	0.379143	0.573816	2.45479	2.48758	0.988998	0.00264468	1.37898	up		Os01g0788400	23.7416	19.4538	14.6374	7.27523	8.10313	7.13491	3.04618e-19	-1.35613	down
Os10g0491400	15.4921	17.6897	19.2747	7.85844	6.4058	9.04515	3.05119e-09	-1.13185	down		Os04g0419700	0.87827	1.20028	0.885359	2.11047	1.96026	2.20597	1.56618e-07	1.11554	up		Os12g0512800	1.41768	1.35748	1.32915	0.405925	0.732795	0.511722	0.00117006	-1.30053	down
Os04g0581800	3.59448	3.15411	5.38565	1.8755	1.99928	1.33337	0.00537198	-1.16653	down		Os09g0400400	26.3344	27.992	21.2542	8.29285	9.17052	10.1198	6.00956e-39	-1.41722	down		Os04g0337500	4.13198	3.51323	2.29135	8.04558	6.90813	7.00724	2.90629e-07	1.14586	up
Os06g0320500	46.8902	50.0874	45.5836	14.414	13.6422	12.2088	1.06537e-78	-1.78545	down		Os05g0111200	50.1531	50.1832	53.6409	25.1616	26.2113	22.4241	1.10962e-29	-1.02563	down		Os10g0463200	1.35666	1.93243	1.36194	3.86929	5.20041	4.36299	2.35052e-09	1.53103	up
Os03g0389100	3.01162	2.17005	2.40481	7.34178	8.37075	8.06222	2.47748e-19	1.67593	up		Os01g0812800	10.1571	11.5099	9.54471	5.05471	4.06607	4.48846	1.97191e-09	-1.15753	down		Os01g0165100	0.657563	0.906542	1.04201	0.355668	0.373993	0.358837	0.0245153	-1.24598	down
Os12g0501900	3.98051	7.11496	2.77086	3.73649	1.56185	1.20135	0.0381332	-1.03945	down		Os02g0113200	6.59098	6.59923	7.1518	22.229	21.9483	21.7885	1.25747e-78	1.7295	up		Os09g0417600	4.52565	3.62581	3.37941	7.89918	10.9538	10.0243	6.53317e-10	1.23527	up
Os03g0160000	2.26052	2.50165	2.59995	5.19136	6.0904	4.54361	3.74987e-11	1.13896	up		Os02g0134300	10.7768	8.36349	8.63551	21.0572	20.646	22.2395	2.38499e-23	1.23333	up		Os04g0686800	4.78639	1.90478	1.97718	0.901304	1.15801	1.57342	0.0127311	-1.24517	down
Oryza_sativa_newGene_1924	0.780732	0.50072	0.512459	1.34052	1.24946	1.24955	1.69135e-05	1.30672	up		Oryza_sativa_newGene_2737	0.669092	0.837305	0.637251	2.48922	2.05733	1.83986	2.15152e-07	1.58907	up		Os03g0655100	3.58493	2.45358	1.12413	0.790457	0.595341	0.491385	0.000351854	-1.90378	down
Os03g0251000	1.21911	0.648063	0.979095	8.22351	7.97006	8.16623	2.27364e-33	3.09681	up		Os07g0412100	20.9692	23.9876	21.6772	9.009	8.54049	9.53245	1.27928e-57	-1.26493	down		Os05g0552600	6.43827	5.35827	4.89329	1.05556	2.1513	1.84422	2.44722e-11	-1.71361	down
Os01g0878900	5.17423	4.52048	4.22963	1.43541	1.49525	1.31594	6.43571e-12	-1.67589	down		Os03g0806800	12.0024	12.7693	13.6709	29.3776	23.0834	25.6793	2.5216e-15	1.05374	up		Os05g0456800	5.972	5.2613	5.30281	2.3182	2.25583	2.5031	2.41487e-15	-1.21535	down
Os04g0401751	0.949886	1.09731	0.646316	0.291386	0.200816	0.144168	0.000648821	-1.97384	down		Os08g0189500	4.53099	4.36859	3.79509	9.32792	7.72284	9.08897	1.03808e-10	1.07541	up		Oryza_sativa_newGene_1559	0.932137	1.30134	1.01446	0.44709	0.478061	0.402169	0.00058446	-1.22407	down
Os10g0416800	137.413	128.343	123.337	342.517	321.719	247.43	1.88777e-41	1.26481	up		Os07g0294100	0.107211	0.055214	0.122992	1.23391	1.14695	0.873911	4.60628e-15	3.44903	up		Os02g0571800	0.126193	0.237315	0.120988	0.417758	0.464932	0.520881	0.0206391	1.50586	up
Os11g0171300	97.2337	93.3146	86.6434	39.2553	41.9768	41.1587	9.82024e-66	-1.14292	down		Os07g0201500	12.2007	11.2026	11.3304	21.1117	23.812	23.1266	6.10319e-21	1.00286	up		Oryza_sativa_newGene_2545	0.17712	0.368114	0.282273	0.812547	0.520656	0.836414	0.0152659	1.38764	up
Os10g0451700	1.13569	0.428221	1.27295	4.42875	5.38069	4.10689	9.18487e-11	2.31846	up		Os01g0699500	14.8407	12.868	12.0028	3.62372	3.3741	4.8267	1.06062e-31	-1.71201	down		Os07g0529000	14.829	15.9106	12.6498	3.04282	2.57703	2.26781	3.33855e-70	-2.45254	down
Os12g0497300	3.46898	3.96778	3.82706	1.75419	1.26885	2.13902	7.33411e-05	-1.08606	down		Os12g0151750	0.529675	0.517578	1.10098	2.04619	2.34063	1.91862	0.00120611	1.565	up		Os02g0131800	4.14559	5.08526	3.66748	1.64992	2.59043	2.14196	3.06335e-05	-1.00667	down
Oryza_sativa_newGene_4535	1.1147	1.5912	1.38563	2.36398	2.40832	3.37767	3.70565e-06	1.00271	up		Os04g0541700	0.272044	0.490198	0.755548	2.00963	2.40805	2.5258	4.89228e-10	2.27005	up		Os06g0513943	94.0254	100.618	162.289	18.9997	18.9444	29.9297	1.8616e-10	-2.38602	down
Os04g0454200	1.08246	0.589571	1.19427	0.543911	0.409567	0.439321	0.0376258	-1.0053	down		Os12g0503300	1.02743	0.941725	0.893253	0.563804	0.175475	0.441559	0.0150697	-1.23454	down
Os03g0820300	4.50865	2.98201	2.7103	9.47036	6.76912	3.93842	0.00271665	1.0169	up		Os01g0652450	2.55477	1.97999	1.6078	6.0808	5.75408	8.32771	1.81743e-11	1.739	up
Os01g0371500	7.5136	6.87334	8.94712	22.0945	22.9428	22.6846	2.14298e-30	1.56862	up		Os04g0370900	4.72348	3.83968	4.37315	11.4407	10.8322	10.6152	1.09224e-39	1.37467	up
Os04g0614300	0.922567	0.655967	0.693437	1.67307	2.68182	2.63237	6.26271e-05	1.63462	up		Os01g0274800	3.19086	3.19938	3.11232	1.39058	1.02629	1.19569	1.15833e-08	-1.35033	down
Os03g0265600	9.81002	10.538	11.0895	29.1572	32.4826	32.5554	1.73819e-62	1.6183	up		Os10g0490800	2.32542	1.70303	1.47708	7.02533	7.81459	5.30857	7.79919e-13	1.90567	up
Os12g0438400	2.5678	2.5529	2.70445	4.99586	5.93737	6.01728	1.5633e-08	1.12345	up		Os01g0252300	4.5959	4.67721	3.61754	12.1677	9.88554	10.6783	5.12365e-09	1.36938	up
Os10g0547650	3.06166	3.10644	1.78342	7.84405	8.11733	10.1004	2.4831e-18	1.7484	up		Os06g0657500	6.99619	7.66442	6.3932	3.1728	2.78071	2.57036	2.93427e-19	-1.20069	down
Os01g0718500	0.848596	1.73637	1.38946	3.79062	3.9013	3.51262	0.00050458	1.53271	up		Os02g0504000	0.421116	0.206332	0.182704	0.558015	0.775115	0.703468	0.00465201	1.34002	up
Os01g0869800	1.57182	1.38356	0.986071	0.411697	0.414962	0.425899	0.00176463	-1.59542	down		Os09g0544000	3.5217	2.92456	2.76579	1.0956	1.30992	1.41814	6.1617e-09	-1.23317	down
Os03g0622500	9.85704	10.1564	9.15961	19.3828	20.7336	24.6175	3.69239e-38	1.18673	up		Os12g0603300	8.36631	10.8543	7.94461	2.13011	2.22639	2.15928	6.01412e-47	-2.0242	down
Os11g0126800	37.2897	35.0443	37.2445	81.951	89.3461	91.3464	1.7192e-54	1.29575	up		Os06g0695700	0.274957	0.459524	0.153745	0.74736	0.506391	0.578586	0.0209835	1.07327	up
Os01g0834900	62.9474	54.2621	60.3981	26.2931	29.4659	29.9893	7.49226e-17	-1.01532	down		Os04g0414700	22.2418	23.8327	20.974	5.62535	5.65085	4.08168	1.396e-42	-2.08466	down
Os11g0384789	0.674592	0.341092	0.708032	1.51596	1.93603	5.62541	1.69258e-06	2.37894	up		Os01g0736100	1.19484	0.885418	0.972657	0.501286	0.370955	0.292821	0.000557567	-1.35954	down
Os03g0576200	0.919109	0.82847	0.708124	5.86487	4.95991	5.6389	3.39173e-55	2.77601	up		Os08g0425200	2.60333	2.25813	3.57841	1.40745	1.80365	0.800208	0.00369286	-1.02706	down
Os02g0232000	1.23197	1.10958	1.11028	3.68286	2.26878	2.19435	8.13725e-05	1.27463	up		Os07g0201800	6.87863	5.5557	7.44137	14.7275	13.9828	14.4097	1.43714e-20	1.14765	up
Os08g0307000	3.49759	3.66597	3.73451	6.49121	7.77126	8.67517	5.75522e-20	1.10713	up		Os11g0686900	2.00113	2.24689	1.88493	0.591622	0.718395	0.405388	5.40913e-13	-1.78501	down
Oryza_sativa_newGene_3446	0.157741	0.314268	0.228915	0.706041	1.06749	1.2357	0.000163789	1.9736	up		Os01g0719100	88.6347	94.3377	85.0408	248.675	252.546	258.77	7.50928e-273	1.54407	up
Os10g0470100	0.888967	0.301373	0.591218	0.980938	2.3129	1.15496	0.0088368	1.33648	up		Os02g0641850	1.95043	1.02937	1.58916	0.667632	0.521829	0.867735	0.00242667	-1.12613	down
Os02g0580900	8.00035	7.39926	7.69155	24.1674	21.6689	13.7937	2.63438e-07	1.40344	up		Os05g0584900	1.04523	1.33065	0.891892	0.222232	0.274502	0.202967	1.19049e-09	-2.17936	down
Os04g0659200	0.352836	0.613569	0.314513	0.882281	1.26937	1.24595	0.000171036	1.43493	up		Os11g0305400	0.920994	0.32039	0.346642	1.0916	1.69711	1.63183	0.000781251	1.49852	up
Os01g0638000	6.24049	6.25838	6.1871	2.55634	2.33555	2.15402	2.77057e-17	-1.36795	down		Os02g0626100	1388.32	1195.53	1167.55	2533.32	2873.81	2578.81	1.35169e-25	1.11937	up
Os01g0869200	2.66332	2.4477	3.18662	5.09365	6.69751	5.50886	4.64345e-08	1.08791	up		Os04g0644400	55.9915	64.5391	48.2333	103.129	123.019	121.032	5.47781e-15	1.07726	up
Os01g0187600	0	0.059469	0.027449	0.985728	0.776831	1.36335	1.62234e-11	5.02668	up		Os02g0532500	26.3247	31.6526	18.6372	8.31883	11.9655	12.3258	5.27665e-05	-1.19245	down
Os03g0700200	1.12513	0.364714	0.464033	5.36446	4.54473	4.31708	4.03851e-10	2.82152	up		Os09g0294300	2.35968	2.3038	2.26838	0.918834	1.18848	1.08157	1.11882e-05	-1.07969	down
Os11g0133100	0.72053	0.52832	0.599464	1.35985	1.49841	1.49008	0.000151621	1.25492	up		Os11g0701800	4.50541	3.37529	3.38758	1.59883	1.67977	1.10156	2.32969e-07	-1.32909	down
Os03g0769700	2.32858	2.41614	2.22529	7.47398	5.00438	3.39714	0.000595117	1.22054	up		Os10g0185400	0.457257	0.201954	0.413409	3.81212	4.5529	5.14119	5.37571e-23	3.64081	up
Os01g0550800	18.5537	15.1257	17.1424	102.592	102.066	108.802	4.14359e-244	2.65842	up		Os07g0287400	18.9863	18.8748	19.2349	7.81049	7.66862	9.64345	1.47848e-17	-1.14827	down
Os05g0263100	0.120916	0.08642	0.065417	0.395316	0.508177	0.414559	3.22598e-05	2.26494	up		Oryza_sativa_newGene_4678	2.12345	2.19557	1.74022	4.31932	4.32526	3.79778	0.000290637	1.07503	up
Os05g0191500	1.87844	2.82523	2.7825	1.3381	1.26058	0.886203	0.0054499	-1.00933	down		Os01g0944100	2.01667	1.48969	1.58303	0.929183	0.728882	0.854226	1.6465e-05	-1.2226	down
Os03g0312300	1.20342	0.748798	0.543211	2.5138	2.78306	1.52016	0.00108712	1.47264	up		Os01g0748300	17.2326	18.1895	11.985	2.73432	1.31385	3.29242	8.18344e-24	-2.65136	down
Os12g0455000	8.30504	9.0333	7.45555	29.0902	28.3438	29.4711	1.58213e-38	1.84546	up		Os01g0849000	1.04306	1.53356	2.05859	3.14137	4.37954	4.00221	5.32302e-05	1.32969	up
Os01g0220400	5.96094	5.98891	7.18037	17.4785	12.0893	11.1983	6.11608e-06	1.12437	up		Os07g0604700	1.65501	1.62998	2.44532	4.39957	3.59367	3.96394	0.000672595	1.08429	up
Os12g0111800	0.667291	0.935755	0.519952	2.61491	3.13424	2.25172	8.59517e-08	1.93574	up		Os07g0518100	2.97633	3.29059	3.44868	0.884817	0.784433	1.25509	4.204e-14	-1.69971	down
Os06g0101600	10.7541	12.491	13.9621	5.7846	5.22091	4.70042	1.67255e-09	-1.20393	down		Os01g0279000	0.643867	0.73464	0.584262	0.18652	0.341384	0.164047	0.000185736	-1.45343	down
Os08g0119800	2.50405	1.55938	1.93836	1.30388	0.699312	0.593147	0.0175748	-1.1406	down		Os02g0714600	216.412	217.588	206.844	73.4719	74.9765	71.6375	2.65778e-234	-1.53848	down
Os10g0535800	8.47928	7.45915	8.71925	17.2009	19.6115	17.1063	6.56522e-17	1.16146	up		Oryza_sativa_newGene_1808	0.242156	0.480589	0.20235	0.928691	0.515456	0.828164	0.00238857	1.36284	up
Os11g0121000	2.22537	2.61202	1.91314	0.534445	1.35374	0.856563	0.00611528	-1.23685	down		Os12g0226900	21.9429	19.0735	18.3635	4.80676	4.89208	6.00254	6.20371e-55	-1.88552	down
Os03g0739700	1.94416	1.74942	1.43541	0.596772	0.482874	0.455616	2.94793e-05	-1.66962	down		Os01g0850700	33.9004	26.991	26.4876	82.5986	85.3277	78.6853	4.14407e-85	1.53126	up
Os02g0206700	0.656173	0.767448	0.592292	1.46685	1.29341	1.24019	0.00593988	1.00929	up		Oryza_sativa_newGene_3223	1.14358	0.511233	0.454031	1.57882	1.2754	1.70332	0.00245259	1.13545	up
Os11g0591800	12.6658	10.0015	12.2498	22.2663	25.5	22.6601	5.02206e-13	1.04516	up		Os02g0817400	0.594412	0.776511	0.794944	0.141888	0.285996	0.29836	0.00260924	-1.52904	down
Os06g0115800	18.2825	16.2739	19.5218	41.7175	41.4847	42.7733	1.19421e-56	1.22385	up		Os02g0467600	6.40961	5.56833	5.92749	1.58473	1.59774	1.5278	9.88226e-34	-1.88859	down
Os04g0567200	0.571988	0.304145	0.375143	1.57817	1.18072	1.23493	4.05049e-06	1.69254	up		Os05g0474800	3.12892	2.98955	3.26823	1.41815	1.53702	1.15528	7.83399e-10	-1.15192	down
Os12g0571100	34.5615	24.537	30.708	59.1593	66.6221	61.219	1.42331e-17	1.09016	up		Os02g0606400	1.72702	2.07324	1.23158	0.461108	0.44613	0.559736	0.000163575	-1.69474	down
Os11g0687100	17.9274	17.1744	16.407	3.49164	3.64158	3.24302	2.33777e-106	-2.27407	down		Os10g0573800	33.4147	30.8921	33.6583	11.9129	13.8765	13.9204	4.1764e-47	-1.26835	down
Os04g0482300	23.4162	22.0174	19.8582	56.1984	51.7617	44.7233	1.58968e-39	1.26234	up		Os01g0307500	0.445482	0.321708	0.536874	1.2439	1.46268	1.42082	3.15372e-08	1.67316	up
Os05g0273500	2.43148	2.74419	2.63566	4.9385	5.42672	6.23449	2.08566e-11	1.12371	up		Os08g0554100	0.45457	0.586257	0.522379	1.57282	1.36442	1.67788	1.99012e-09	1.49123	up
Os12g0113700	1.18727	1.42202	1.10763	4.26044	3.38277	2.59978	0.000237347	1.49339	up		Os10g0530900	469.561	411.729	425.823	148.305	159.843	137.34	1.10941e-126	-1.51976	down
Os02g0197600	14.9435	15.7919	12.2409	2.19877	1.49779	1.91617	1.91106e-58	-2.8757	down		Os02g0467000	4.25192	3.38336	3.63329	1.12119	1.04171	1.12357	6.14563e-18	-1.73532	down
Os07g0267300	3.08862	3.11033	5.33894	12.554	13.4351	17.4272	2.24728e-13	1.93578	up		Os06g0287200	0.073727	0.277479	0.21647	0.453692	0.498936	0.42309	0.0112142	1.32617	up
Oryza_sativa_newGene_3794	1.14487	0.895006	0.896275	0.050038	0	0	3.87678e-09	-5.539	down		Os06g0163701	2.58811	2.98085	1.83496	8.28557	7.82725	7.77468	2.33984e-09	1.7211	up
Os01g0756700	0.970534	0.355835	0.482957	1.20898	1.36911	1.49712	0.00572903	1.19556	up		Os02g0267200	2.60892	2.36621	2.04786	0.655877	0.697794	0.576101	6.5407e-09	-1.81806	down
Os03g0131950	1.87274	2.16814	2.48962	1.0676	0.577273	1.40819	0.00705694	-1.05607	down		Os07g0613833	1.311	1.07788	1.18712	2.91731	2.4599	2.36082	0.010397	1.13301	up
Os08g0189600	27.0693	24.2366	25.4705	84.4074	89.8981	90.2249	5.52876e-120	1.81909	up		Os06g0513862	312.571	219.274	216.683	45.9545	68.8087	84.1229	4.2948e-09	-1.87913	down
Os12g0435200	0.497422	0.639681	0.619638	0.152342	0.195227	0.257038	0.00906074	-1.47772	down		Os12g0160100	5.6026	7.73468	5.80663	13.3425	12.0801	12.6236	4.83004e-09	1.02721	up
Os03g0826800	105.18	102.937	111.886	235.027	211.935	190.025	3.25924e-38	1.02877	up		Os10g0390800	1.93532	2.47842	2.41346	1.13765	1.1092	0.923182	0.000196511	-1.0717	down
Os06g0696600	69.9209	71.108	71.1292	200.162	183.072	157.304	3.42954e-66	1.38556	up		Os02g0234750	1.54373	1.63284	1.09996	2.63625	4.73059	3.0777	0.00519439	1.29155	up
Os01g0706600	1.72208	2.17048	1.22893	7.59073	2.80854	1.51673	0.0269552	1.25379	up		Os03g0210700	10.1834	11.8682	7.79599	3.28516	4.93753	5.0549	3.16772e-09	-1.12881	down
Os05g0258400	6.03291	5.64007	6.17956	14.8705	13.5014	14.9638	1.72695e-33	1.3137	up		Os01g0580500	21.9124	21.3468	18.9494	9.0256	7.44411	8.2678	1.45858e-32	-1.29541	down
Os01g0731201	0.346078	0.228428	0.416291	0.847402	0.776201	0.873407	0.0255371	1.3148	up		Os02g0595900	1.01674	0.766126	1.06862	3.45754	2.21802	2.70635	1.36211e-06	1.56842	up
Os05g0189900	1.82771	1.64773	1.72737	0.349014	0.4236	0.34414	1.42762e-06	-2.13111	down		Os12g0502300	13.8698	16.2216	15.7901	7.43194	6.68827	7.74926	4.22154e-25	-1.03339	down
Os01g0249900	3.18438	2.58958	1.51802	1.24596	1.541	0.719464	0.0171309	-1.00354	down		Os04g0634800	3.97666	4.16228	4.36889	8.91531	9.39212	9.65278	1.61625e-08	1.18882	up
Os09g0346500	61.5076	62.7634	48.1607	11.699	9.22307	5.90815	5.84623e-18	-2.64426	down		Os03g0437200	19.0991	19.0194	16.7621	4.44124	4.16885	3.69387	2.76777e-63	-2.11887	down
Os01g0720500	12.1	13.8076	7.44597	0.965677	0.462159	0.431488	7.38422e-45	-4.05413	down		Os07g0429700	297.847	273.209	315.463	64.1789	66.8277	51.4944	2.32996e-59	-2.24579	down
Os02g0638650	0.736645	0.498309	0.482319	1.13611	1.28212	1.37128	0.00128329	1.17297	up		Os08g0137900	2.007	1.84455	2.07731	0.596411	0.976853	0.761946	0.00127089	-1.27927	down
Os06g0195150	3.11589	2.30502	3.25728	6.3475	7.15446	6.91696	0.00717607	1.25328	up		Os09g0341600	21.2835	17.3481	17.0228	6.71919	6.50704	5.63546	9.18886e-40	-1.52574	down
Os02g0215200	6.80767	6.35984	6.37509	13.3264	12.6386	13.2844	1.34236e-21	1.04067	up		Os06g0637400	1.76296	1.99404	1.9926	1.13625	0.76626	0.758519	4.54092e-05	-1.07967	down
Os10g0109600	33.6001	26.0191	26.3484	64.1631	70.5706	78.8538	1.75903e-37	1.34612	up		Os03g0661300	58.3708	52.2563	51.6166	118.732	128.859	120.909	1.85169e-94	1.21747	up
Os08g0473900	4.07105	3.78706	3.39816	1.32336	1.99506	1.35995	3.06364e-07	-1.22237	down		Oryza_sativa_newGene_2092	0.245782	0.564475	0.265736	0.201783	0.077476	0.148487	0.00198234	-1.49705	down
Os02g0210700	0.138118	0.28724	0.161199	0.341187	0.510393	0.411476	0.0216556	1.12336	up		Os11g0156000	0.883521	1.14366	1.28873	0.225142	0.42741	0.371401	0.000130187	-1.57644	down
Os12g0639500	1.97864	1.91245	2.15059	7.2418	5.00683	5.20824	1.32002e-12	1.56719	up		Os01g0220100	1.01183	0.881625	0.797904	0.296293	0.420414	0.366561	0.000266274	-1.25844	down
Os01g0300400	0.224458	0.172981	0.348673	0.583994	0.649389	0.563299	0.036204	1.24743	up		Os07g0410700	1.24568	0.824715	1.09098	0.427186	0.284065	0.284288	0.000154106	-1.60487	down
Os11g0490300	2.59206	1.7633	1.83062	5.0419	4.45243	3.25808	0.000942856	1.06837	up		Os11g0440866	5.22233	4.76174	5.48505	9.90892	11.2487	11.8888	1.1726e-10	1.12227	up
Os02g0112900	12.5624	13.6952	13.0895	59.3661	61.6611	62.8596	1.77238e-211	2.2605	up		Os02g0284800	1.24848	1.29255	1.49197	3.31446	3.95636	3.00688	2.21615e-05	1.36377	up
Os08g0563200	0.536834	0.483482	0.354164	1.26604	0.959614	1.06921	0.00659937	1.28946	up		Os11g0521000	2.66211	2.48935	2.95055	5.5114	7.19411	5.76162	1.74194e-11	1.217	up
Os03g0131200	1.01548	0.694372	0.614889	0.069401	0	0	0.00448311	-4.71089	down		Os08g0511200	1.50327	1.14449	1.35849	0.433235	0.767988	0.631344	0.00411376	-1.08397	down
Os07g0442900	20.6363	14.9582	17.7766	39.8822	38.3332	34.0897	2.02306e-18	1.10645	up		Os04g0301500	3.68552	4.35085	4.43747	1.61773	2.09066	1.90681	2.04042e-07	-1.10606	down
Os02g0581100	2.29579	1.98902	1.94776	0.698302	0.617949	0.966348	0.00873371	-1.38569	down		Os09g0543900	1.03834	1.18208	0.68654	5.34035	4.68895	4.45083	2.16038e-32	-2.31244	down
Os04g0620600	2.84743	1.70477	1.88911	5.24323	3.87091	4.45368	0.00287759	1.10258	up		Os12g0624200	0.55898	0.742153	0.428195	0.80069	2.09797	1.17868	0.00353182	1.27626	up
Os11g0270500	0.365736	0.241736	0.462288	0.871263	0.774914	0.686109	0.005694	1.13968	up		Os08g0520700	21.0394	24.01	21.5688	7.50393	7.06072	5.5883	1.6364e-59	-1.75623	down
Os01g0866133	64.7947	65.0002	61.3399	122.071	132.054	138.872	4.8779e-59	1.07572	up		Os11g0657050	0.878842	0.839077	1.02896	0.423325	0.439665	0.390302	0.00149937	-1.07621	down
Os08g0510900	2.3952	2.21821	2.79827	1.07502	1.27003	1.14435	0.000632573	-1.04914	down		Os12g0291100	55.1054	52.2075	61.34	24.6433	22.1257	22.5346	2.49691e-47	-1.25351	down
Os12g0278900	0.873681	1.26685	1.41036	1.96883	3.08257	2.47089	0.00029193	1.10729	up		Os12g0623500	110.882	106.601	112.926	258.341	254.35	249.343	2.71638e-172	1.24072	up
Os02g0512000	1.92341	1.84281	1.6777	4.18438	3.50423	3.4494	2.97901e-05	1.05969	up		Os10g0530200	3.17024	2.39007	2.79743	0.335896	0.288023	0.984193	1.20159e-09	-2.33219	down
Oryza_sativa_newGene_1993	1.54515	1.31233	1.53643	4.30245	4.82305	3.63794	5.1756e-13	1.50985	up		Os11g0622200	2.6683	1.79061	2.66534	5.79394	6.14602	5.42779	5.71077e-07	1.3138	up
Os08g0504000	2.47787	2.49931	1.92468	1.43763	0.736638	1.00351	0.000638665	-1.07295	down		Os11g0643100	2.7081	2.28118	2.45103	0.13211	0.210848	0.035297	6.69277e-26	-4.14992	down
Oryza_sativa_newGene_3083	0.923831	0.829861	0.775635	0.355205	0.349458	0.262009	0.0045836	-1.32985	down		Os05g0237200	3.59995	4.082	4.13647	8.10406	7.45689	7.9047	9.59128e-18	1.0238	up
Os10g0465700	15.8114	16.5026	13.6473	34.5064	31.4674	24.1316	1.72516e-17	1.00921	up		Os02g0715000	1.1845	1.1077	1.07323	4.82369	3.82926	4.68576	3.4732e-19	2.01458	up
Os03g0307200	749.176	720.21	572.782	401.425	296.294	229.76	0.00017213	-1.10047	down		Os02g0772650	1.73262	1.65247	1.71928	0.689923	0.824106	0.527845	0.000718886	-1.25163	down
Os05g0562300	3.94406	4.75457	4.01415	13.8801	11.9533	11.8754	1.40697e-29	1.60693	up		Os03g0234900	10.2191	12.4732	9.26234	23.7637	24.359	21.1599	3.05914e-25	1.15405	up
Os12g0604000	1.17902	0.999244	0.889388	1.77154	2.17905	2.26959	1.37663e-05	1.05328	up		Os12g0578300	0.494891	0.548891	0.794084	1.64409	1.99554	1.4388	7.68443e-08	1.49715	up
Os02g0616100	8.98753	9.9482	7.75375	4.58164	4.56263	3.44243	1.15074e-07	-1.04218	down		Os04g0179200	16.8809	20.2665	14.1843	5.41014	6.87825	7.84298	1.66937e-19	-1.31168	down
Os01g0814150	1.33957	1.23182	1.90752	0.501788	0.679445	0.579603	0.0186251	-1.29975	down		Os12g0478200	3.69147	2.51148	2.88279	7.85801	7.22739	7.5853	1.1104e-08	1.34553	up
Os02g0811400	1.5951	0.873707	1.28794	2.80201	3.42468	1.78455	0.00574923	1.11619	up		Os02g0567100	6.47656	6.44505	5.43456	2.72816	3.2202	2.45646	2.3282e-07	-1.08868	down
Os02g0764700	4.75236	5.20108	4.04383	11.953	9.77886	6.08506	5.0472e-05	1.02863	up		Os12g0147200	0.518779	0.755686	0.226644	1.19838	1.91186	3.17167	4.53463e-05	2.06147	up
Os10g0453900	1.93204	2.02078	1.88505	4.32285	4.5793	5.19374	9.37039e-06	1.29649	up		Os01g0975000	4.16658	4.13897	3.7875	2.02983	1.53372	1.43651	5.09072e-09	-1.22495	down
Os03g0750400	1.97385	2.30523	2.32409	5.78371	4.65541	2.75485	0.000910426	1.03582	up		Os07g0432201	287.009	263.034	298.155	82.8511	78.5602	63.5783	6.29967e-113	-1.88026	down
Os11g0131900	67.5061	63.2382	70.2996	125.12	129.427	135.078	3.42362e-59	1.00389	up		Os11g0592100	61.3234	53.8746	59.5259	123.979	117.846	120.529	3.20134e-58	1.08532	up
Os02g0730775	1.38737	1.17997	0.80669	0.464701	0.586762	0.358143	0.0116046	-1.21474	down		Os11g0169400	1.25499	1.49395	1.57509	0.819178	0.185161	0.577009	0.00139158	-1.40773	down
Os09g0452800	0.656941	0.97664	0.684256	2.22516	2.264	1.35482	0.000245451	1.37369	up		Os12g0538600	4.15822	4.5962	3.31655	8.85064	7.5862	7.35928	0.000871854	1.01245	up
Os03g0320100	13.1179	13.6014	13.3387	28.9962	27.5165	31.22	1.7601e-32	1.16612	up		Oryza_sativa_newGene_682	0.113547	0.116223	0.062001	0.585745	0.472443	0.668218	5.22154e-06	2.24319	up
Os02g0308800	2.08668	3.26758	1.39037	0.26317	0.590765	0.480083	1.46846e-06	-2.26987	down		Os02g0702300	1.37611	1.41874	1.19915	3.49483	4.15903	3.93921	1.26426e-27	1.56913	up
Os02g0183900	0.484778	0.428899	0.521612	0.152443	0.239489	0.252195	0.0166223	-1.11445	down		Oryza_sativa_newGene_4584	1.10157	0.93812	0.517837	1.9525	1.80745	1.86737	0.000143664	1.16703	up
Os02g0764100	4.33222	6.26919	3.73195	11.7139	9.40057	8.46335	4.72231e-06	1.08841	up		Os01g0609501	1.74361	1.84284	1.84305	0.867891	0.62545	0.790075	0.00623488	-1.18196	down
Os01g0566500	15.9047	14.2409	15.8229	3.72332	3.38463	3.22445	2.57337e-64	-2.11425	down		Os03g0119700	3.42802	3.29484	3.18021	1.73279	2.53009	1.66506	6.56636e-08	-1.14167	down
Os06g0263801	1.00392	1.93342	1.48011	0.737234	0.712256	0.162959	0.00555743	-1.39539	down		Os03g0226200	93.9491	89.6115	91.1392	39.0707	31.091	32.4186	1.77539e-63	-1.38658	down
Os07g0194500	0.5411	1.12366	0.655657	3.22892	2.04372	2.58515	3.69637e-06	1.78682	up		Os12g0124000	3.74379	3.87183	4.06819	1.84704	2.09119	1.67137	2.75328e-05	-1.01145	down
Os04g0674800	0.524084	0.394723	0.329633	0.818485	0.843228	0.791942	0.0186931	1.00577	up		Os02g0771400	11.6527	10.1063	10.5878	4.18695	5.92429	4.38271	2.36884e-08	-1.11493	down
Os12g0292400	4.83158	5.38935	5.9533	0.440537	0.950323	0.638348	3.24364e-35	-2.9535	down		Os07g0486000	0.785152	1.08351	0.751211	0.312425	0.367447	0.369185	1.42341e-06	-1.4015	down
Oryza_sativa_newGene_3948	0.988169	0.864097	0.875835	1.90863	2.73617	1.97189	0.0016088	1.26393	up		Os01g0831250	0.863151	1.22782	0.757536	0.432367	0.383567	0.450676	0.00891504	-1.12513	down
Os01g0508100	1.96306	2.44504	2.12865	4.84436	3.84158	4.51598	0.00301642	1.04658	up		Os07g0489300	0.805448	0.904136	0.610585	0.171643	0.378634	0.407716	0.0112959	-1.2379	down
Os11g0440200	50.1636	52.2569	43.8397	26.1119	22.4255	18.9338	1.74265e-20	-1.07725	down		Os05g0142400	55.6565	52.1299	57.448	132.257	137.758	129.467	3.33582e-90	1.3065	up
Os02g0765400	2.27881	2.06919	1.65853	0.188837	0.213917	0.481544	4.35704e-11	-2.70023	down		Os02g0206100	1.70731	1.82361	1.40564	0.416846	0.652779	1.03816	0.000505019	-1.17003	down
Os01g0263000	0.483003	0.807024	0.839242	1.6203	1.23342	1.87569	0.0132571	1.16404	up		Os03g0203700	5.30999	5.66883	4.47731	2.32966	2.36762	2.14044	2.49431e-20	-1.12628	down
Os05g0399300	50.8713	63.717	41.5018	218.806	104.251	65.1005	0.0398019	1.35551	up		Os07g0218700	0.657933	0.468847	0.533965	7.76146	7.22063	6.4146	2.77983e-06	1.45982	up
Os11g0595200	0.720817	1.21842	1.11023	1.6382	2.24117	2.27023	0.00539506	1.04456	up		Os08g0242800	3.44296	3.13694	3.09438	1.54285	1.41853	1.63805	3.08133e-09	-1.03483	down
Os12g0117100	1.29571	1.29231	1.13074	3.60688	2.72985	3.6526	1.61758e-06	1.45212	up		Oryza_sativa_newGene_358	1.12747	0.763878	0.63108	1.81327	1.56459	1.43083	0.000891767	1.0187	up
Os06g0313440	2.22387	1.75251	2.28906	4.42817	4.79017	4.1167	0.00126417	1.10851	up		Os01g0369900	2.67799	2.3515	2.38702	6.0448	7.51455	6.09584	6.78964e-28	1.43835	up
Os06g0294600	13.6233	13.3196	11.9174	6.66868	6.15455	5.39552	1.23124e-16	-1.05437	down		Os01g0705700	1.26256	1.0378	1.19516	0.602025	0.186187	0.161587	3.4767e-05	-1.83226	down
Os04g0225100	5.14537	6.65339	3.3486	3.03219	2.42692	1.20176	0.00274617	-1.13457	down		Os03g0197200	0.310097	0.372416	0.755594	1.12022	0.933426	0.926448	0.0390942	1.0604	up
Os01g0218100	2.20602	3.13477	2.53258	5.78969	4.96253	5.72236	4.93731e-10	1.10219	up		Os02g0649300	0.358292	0.320912	0.275953	1.69066	2.19978	1.82248	6.08632e-13	2.57955	up
Os01g0793701	0.704347	0.522593	0.392721	2.35546	0.726991	0.862758	0.00956288	1.32222	up		Oryza_sativa_newGene_2857	0.469045	0.627383	0.854681	2.63369	2.9949	2.54545	9.49183e-11	2.05678	up
Oryza_sativa_newGene_559	1.52078	2.41267	1.87311	4.28336	5.66274	6.04622	2.162e-09	1.49606	up		Os11g0133001	4.53393	4.0205	4.14409	8.87547	8.58311	8.57195	3.59813e-25	1.06784	up
Os04g0173800	21.365	26.5464	18.2017	85.6515	64.1876	49.576	2.78017e-08	1.63231	up		Os08g0266400	0.889139	0.946544	0.741585	0.420011	0.369	0.404355	0.00151225	-1.07045	down
Os01g0112600	2.38931	2.69139	3.33485	0.967099	0.876652	1.08842	0.0017113	-1.47083	down		Os09g0456800	4.34845	4.12713	4.6772	10.3526	11.6481	10.6435	3.30108e-28	1.34323	up
Os08g0260600	4.60011	4.98952	5.04182	10.2245	10.4119	8.88772	3.54775e-10	1.04834	up		Oryza_sativa_newGene_4783	0.291912	0.471593	0.301349	0.607902	0.94014	0.679685	0.0255769	1.0427	up
Os06g0624200	2.01003	2.87667	2.45708	5.07458	6.99124	6.90248	2.09986e-16	1.40668	up		Os10g0552800	29.1019	38.2222	17.3374	102.386	146.627	160.566	3.02436e-10	2.31295	up
Oryza_sativa_newGene_4473	0.377592	0.367268	0.760171	0.927591	1.41828	1.16633	0.0124952	1.07284	up		Os03g0411900	1.31895	1.10033	0.710763	2.25301	2.70713	1.7294	7.66971e-05	1.12688	up
Os09g0532400	156.738	156.747	158.21	68.1848	68.7387	76.8815	4.02324e-78	-1.10792	down		Os08g0387400	0.581495	0.742735	0.672657	1.39516	1.4604	2.17916	5.84848e-06	1.35393	up
Os08g0136700	15.3293	11.7148	11.2685	27.5539	28.6319	27.4844	7.69414e-21	1.16158	up		Os07g0631200	0.462545	0.354112	0.220751	3.60842	3.78293	3.29247	7.66812e-18	3.3343	up
Os09g0530000	9.13434	11.5738	10.6248	2.68154	3.12923	3.2761	1.61696e-22	-1.74346	down		Os10g0491400	15.4921	17.6897	19.2747	7.0736	4.97626	7.61974	9.51215e-15	-1.37846	down
Os05g0142000	0.701468	1.09628	1.27312	4.85227	2.91134	2.23937	0.000188782	1.71666	up		Os06g0136600	13.9222	13.4203	15.5387	4.53756	5.38897	4.2609	4.94091e-39	-1.56226	down
Os11g0256900	21.6756	19.4972	20.0364	42.628	41.6978	44.5792	2.09715e-40	1.10916	up		Os04g0581800	3.59448	3.15411	5.38565	2.29489	2.20536	0.899987	0.00525094	-1.11558	down
Os05g0375400	242.995	221.001	213.134	710.9	684.814	567.012	6.51861e-91	1.5716	up		Os06g0320500	46.8902	50.0874	45.5836	18.5945	21.3777	21.974	1.48863e-47	-1.1665	down
Os07g0126500	19.0417	19.667	22.4472	67.1553	46.7906	25.8281	0.00865583	1.22769	up		Os03g0389100	3.01162	2.17005	2.40481	8.07613	8.63576	8.6005	3.36098e-28	1.76381	up
Oryza_sativa_newGene_3162	1.48592	1.53938	1.6366	2.79403	3.8052	3.08656	5.29223e-07	1.07126	up		Os03g0304100	1.92028	1.39956	1.8631	6.0465	5.03627	4.85821	4.20082e-10	1.65146	up
Os05g0501200	0.332141	0.589127	0.565367	0.839176	0.888624	1.3409	0.0293213	1.07138	up		Os01g0924933	0.604921	0.816956	0.685778	1.65417	2.14652	1.44294	1.34735e-05	1.334	up
Os07g0523400	1.666	1.20468	0.995058	0.610467	0.555294	0.553064	0.00124537	-1.13051	down		Os03g0160000	2.26052	2.50165	2.59995	6.07393	6.33453	6.08312	5.55307e-26	1.36186	up
Os03g0348800	3.94395	3.76126	3.42989	6.49732	7.60769	8.41459	5.16971e-23	1.17391	up		Os06g0246500	0.331248	0.572452	0.60406	1.60181	1.99259	1.8606	6.44048e-09	1.87033	up
Os03g0273200	5.16882	5.72362	4.45371	2.58385	2.38484	2.25814	7.78561e-09	-1.01003	down		Os04g0401751	0.949886	1.09731	0.646316	0.090344	0.210275	0.009271	9.91639e-07	-3.03769	down
Os02g0575900	1.27116	1.49667	1.11567	2.41137	2.83665	2.97333	1.81391e-07	1.11757	up		Os06g0514800	10.5296	12.1318	17.608	4.00823	3.93899	5.03619	9.46361e-13	-1.59946	down
Oryza_sativa_newGene_2656	0.679457	0.607868	0.699767	3.09423	2.45711	2.96768	5.67182e-08	2.00224	up		Os10g0416800	137.413	128.343	123.337	292.177	320.074	311.939	2.8573e-130	1.28241	up
Os06g0104900	0.600702	0.443024	0.421801	1.24671	1.38817	1.63512	0.00012212	1.54848	up		Os12g0497300	3.46898	3.96778	3.82706	1.96375	1.12265	1.95482	4.76937e-06	-1.11787	down
Os07g0209500	0.775934	0.96873	0.75376	1.97626	2.20893	2.05645	0.000178535	1.36285	up		Os01g0604000	2.75271	2.46527	2.10656	4.73114	5.8196	3.97009	6.61211e-07	1.01896	up
Os07g0686300	1.11412	0.769243	1.08908	2.93175	2.70843	1.69567	0.0014207	1.34251	up		Os10g0544600	4.49596	6.56108	6.06422	2.07031	2.17019	3.24258	2.79282e-08	-1.17823	down
Os12g0154700	1.50325	1.45487	1.25152	2.82319	2.77607	3.11118	0.000991613	1.08883	up		Os04g0614300	0.922567	0.655967	0.693437	1.52537	1.61766	1.63744	0.00482362	1.08606	up
Os07g0126100	28.3134	15.9353	13.1235	6.8972	12.0747	9.39762	0.0350416	1.05605	down		Os03g0265600	9.81002	10.538	11.0895	35.0377	34.514	39.6767	1.21118e-102	1.83038	up
Os10g0503800	10.3517	11.0336	9.1587	32.3388	32.0308	29.1729	1.97873e-50	1.64925	up		Os03g0103200	17.6117	15.1423	13.7158	8.4784	7.64082	5.58254	7.46361e-10	-1.06196	down
Os05g0134800	0.39064	0.185192	0.303779	0.929905	0.998443	0.822326	0.0024538	1.65654	up		Os10g0547650	3.06166	3.10644	1.78342	4.85267	7.82451	6.40625	1.09579e-09	1.29899	up
Os06g0549900	5.77759	5.38516	3.94268	16.0865	14.1905	12.0707	2.28858e-24	1.52475	up		Os08g0431700	1.34354	1.31531	2.18583	0.84487	0.645841	0.829934	0.00197303	-1.02592	down
Os11g0513900	0.161022	0.268218	0.291891	0.571704	0.644417	0.768765	0.000141295	1.48796	up		Os07g0448600	3.18268	1.49791	1.61164	0.79805	1.2759	0.682785	0.0114076	-1.14811	down
Os12g0570700	415.1	372.642	433.434	195.879	178.196	185.995	5.37375e-50	-1.08967	down		Os01g0718500	0.848596	1.73637	1.38946	3.82835	2.94549	5.19567	3.69917e-05	1.62521	up
Os04g0341500	1.88795	1.49018	2.12895	3.81778	3.95845	2.90458	7.99509e-06	1.04238	up		Os08g0508500	2.0363	1.79572	1.78815	4.22207	4.68059	4.61924	2.76926e-13	1.29784	up
Os02g0218500	0.547068	0.468383	0.487377	1.11362	1.38919	0.88534	0.00241667	1.20645	up		Os09g0325700	3.06404	3.78925	1.39111	4.25169	6.27116	8.40719	0.0236684	1.23866	up
Os07g0634100	0.32555	0.656213	0.697047	1.12361	1.1504	1.09983	0.0253433	1.04466	up		Os02g0658100	11.0667	10.9208	10.5456	4.33658	5.38175	3.71345	3.45949e-13	-1.23609	down
Os07g0190800	6.61682	8.53336	8.06757	17.5584	18.1949	16.6845	4.64132e-14	1.21135	up		Os03g0622500	9.85704	10.1564	9.15961	20.7344	20.0636	20.4886	4.22143e-71	1.10963	up
Os12g0408000	1.24501	0.936005	1.24877	0.858807	0.455897	0.161272	0.0218136	-1.17237	down		Os11g0126800	37.2897	35.0443	37.2445	74.0211	73.2716	81.2384	1.21416e-48	1.09355	up
Os01g0289950	0.552773	0.452102	0.693384	2.1976	1.49685	1.14587	1.6751e-05	1.54213	up		Os03g0576200	0.919109	0.82847	0.708124	2.1315	1.89717	2.424	1.89589e-11	1.42527	up
Os03g0281500	1.0616	1.11493	2.74874	5.42748	7.21515	6.19427	0.000251565	1.96289	up		Os04g0669900	61.9281	63.6211	61.9564	28.6874	27.9728	25.4496	4.33304e-72	-1.15602	down
Os01g0859100	0.697613	0.276698	0.186602	0.853204	1.03365	1.61978	0.0029729	1.58328	up		Os02g0232000	1.23197	1.10958	1.11028	2.78822	4.04533	2.87493	9.86202e-10	1.52189	up
Os11g0117500	1.19728	1.05675	1.57705	0.345671	0.273717	0.431888	0.000346507	-1.80174	down		Os08g0307000	3.49759	3.66597	3.73451	8.14821	7.91895	9.16145	2.89072e-43	1.24353	up
Os05g0469800	7.082	6.33817	5.61946	13.8779	13.4047	11.5907	5.33012e-18	1.06667	up		Oryza_sativa_newGene_3446	0.157741	0.314268	0.228915	1.02765	1.29494	0.800302	8.66977e-06	1.96996	up
Os04g0630600	2.08433	1.64052	1.69	3.97131	3.76709	3.24101	8.91088e-05	1.05195	up		Os05g0582000	1.22759	1.04892	0.587366	2.05686	2.07599	2.5458	0.00014897	1.25477	up
Os10g0406300	3.32666	2.62015	2.59031	6.52348	4.64276	6.10591	1.58531e-06	1.05001	up		Os10g0470100	0.888967	0.301373	0.591218	1.31313	1.50007	1.87862	0.000213331	1.4104	up
Os05g0482400	5.90337	5.00595	4.87998	2.80497	1.90699	1.19508	7.82158e-08	-1.37747	down		Os02g0580900	8.00035	7.39926	7.69155	21.9542	23.6606	24.7139	3.64004e-86	1.65334	up
Os02g0808800	2.09987	1.99926	1.79941	0.889543	1.28673	0.760657	0.00274385	1.04576	down		Os04g0659200	0.352836	0.613569	0.314513	1.22607	1.48633	1.41101	9.34593e-09	1.71476	up
Os04g0649500	19.3379	19.6528	12.6841	60.4098	40.5345	30.4487	0.000376853	1.38537	up		Os04g0597501	1.45719	2.01055	1.29791	2.99518	3.60042	3.07904	5.47264e-06	1.05339	up
Oryza_sativa_newGene_3774	0.447536	0.273352	0.777374	1.30217	1.45403	1.63033	2.12578e-07	1.66434	up		Os01g0638000	6.24049	6.25838	6.1871	0.802782	1.17277	0.986759	3.59097e-52	-2.61637	down
Os04g0600300	2.982	2.93858	2.55427	1.43004	1.12321	1.26681	0.000111553	-1.10249	down		Os03g0270500	0.234534	0.700295	1.04318	2.37908	1.23691	0.921325	0.0195104	1.23718	up
Os05g0149300	21.5035	22.094	20.9417	11.6486	11.4449	7.29928	1.07216e-10	-1.04724	down		Os10g0478300	3.93461	3.8877	3.59103	1.46905	1.65482	0.833854	4.04559e-09	-1.48591	down
Os03g0741100	19.8542	20.6325	18.1041	8.6875	7.97807	8.30225	4.57158e-24	-1.19135	down		Os12g0265400	1.69913	1.11841	0.414235	2.39481	2.36596	2.46229	0.00965551	1.18064	up
Os04g0122000	12.5652	11.8997	12.8697	25.4531	27.3737	27.7301	2.03255e-53	1.1435	up		Os03g0277300	0.404572	0.198189	0.26508	0.848802	0.765872	0.796091	7.27188e-05	1.47751	up
Os08g0429800	0.721676	0.681573	0.221291	1.12827	1.06975	1.23107	0.0165541	1.11421	up		Os11g0133100	0.72053	0.52832	0.599464	1.20741	1.44956	1.47111	6.18023e-05	1.17829	up
Oryza_sativa_newGene_2647	0.626427	0.765668	0.491723	1.88604	1.73185	1.91887	1.38962e-15	1.59206	up		Oryza_sativa_newGene_3123	0.335416	0.703214	0.572637	0.851212	1.43036	0.893164	0.00311071	1.0708	up
Os01g0337500	1.39053	1.73855	1.29176	3.49813	2.96558	3.84725	3.08528e-10	1.25882	up		Os01g0550800	18.5537	15.1257	17.1424	82.0924	85.8353	76.277	1.43652e-196	2.29709	up
Os01g0940800	47.0085	41.5027	42.8995	80.6578	90.5879	87.1753	1.64112e-39	1.01044	up		Os12g0137700	2.86022	2.31548	3.01574	0.998059	1.20657	0.975378	1.25922e-06	-1.32186	down
Os01g0501800	79.4492	82.8103	65.3749	35.1907	29.5359	25.0185	6.73379e-32	-1.30395	down		Os05g0191500	1.87844	2.82523	2.7825	0.839114	1.03531	0.93351	1.26061e-05	-1.35125	down
Os09g0433800	10.4007	9.17509	9.843	22.7179	23.2653	20.1558	1.71054e-20	1.2026	up		Os01g0314800	70.6779	68.61	66.2083	17.375	17.9188	15.687	9.06649e-109	-1.97537	down
Os01g0600900	129.096	131.743	101.519	16.3719	13.7217	10.7243	4.71978e-24	-3.30064	down		Os02g0764500	1.71237	1.8211	1.56563	0.154184	0.453181	1.0822	0.00242207	-1.54248	down
Os10g0133500	1.04004	0.826983	0.675892	0.360455	0.158688	0.153207	0.000807131	-1.84997	down		Os08g0374701	3.8913	2.88093	2.89037	0.880836	0.540531	0.674524	7.63581e-08	-2.13339	down
Oryza_sativa_newGene_3025	0.97592	1.01527	0.585082	3.1497	4.2964	4.5864	3.92682e-26	2.2556	up		Os12g0460100	0.324233	0.179727	0.312161	0.792061	1.13114	0.869062	0.000420567	1.80182	up
Os05g0153300	25.9825	25.9495	24.1863	13.8276	12.7738	9.05582	6.1319e-16	-1.05576	down		Os07g0142600	4.6565	4.38458	2.36894	13.0071	14.0865	13.3617	1.23035e-20	1.8581	up
Oryza_sativa_newGene_4302	0.395819	0.449589	0.289122	1.40779	1.66943	2.33817	9.78772e-11	2.26406	up		Os12g0111800	0.667291	0.935755	0.519952	2.16023	1.78566	1.59907	8.68813e-05	1.40665	up
Os06g0323100	8.81889	7.53869	6.74294	17.0253	18.0633	15.2357	2.20305e-17	1.15823	up		Os05g0135200	2.29332	2.39945	1.93839	1.07803	0.690349	0.624003	4.64961e-06	-1.42109	down
Os04g0568700	0.503688	0.661733	0.556031	3.25125	2.56514	2.26889	1.95112e-10	2.24975	up		Os08g0119800	2.50405	1.55938	1.93836	1.12969	0.891035	0.821172	0.00588554	-1.03039	down
Os06g0178500	2.14277	2.54915	2.07141	5.40061	4.08238	4.58236	1.07622e-06	1.09376	up		Os03g0103100	29.4951	26.1945	26.3153	11.1945	12.8849	10.8952	1.79423e-25	-1.1934	down
Os04g0172400	0.967905	0.586944	0.750484	2.0596	2.51333	1.13257	0.00118216	1.33686	up		Os06g0648200	4.48255	4.44652	3.83748	7.41963	7.90671	8.79843	0.00017756	1.09634	up
Os11g0629100	0.954766	1.36206	1.33577	2.19817	2.65969	2.98245	0.000762888	1.13905	up		Os11g0121000	2.22537	2.61202	1.91314	0.505263	0.506557	0.34075	4.47738e-09	-2.25783	down
Oryza_sativa_newGene_129	0.44038	0.682403	0.538372	1.24255	1.77329	1.25368	0.00159649	1.38737	up		Os03g0739700	1.94416	1.74942	1.43541	0.247902	0.742068	0.492732	1.06534e-05	-1.74285	down
Os07g0577600	19.3115	17.2475	16.97	6.09335	5.86266	5.71966	3.86098e-32	-1.54109	down		Os02g0143200	2.02935	2.05926	2.1306	1.06868	0.8061	0.992823	1.41319e-09	-1.08327	down
Os02g0467400	4.35629	5.02961	4.48233	8.27013	8.68858	9.25867	6.80337e-22	1.00953	up		Os04g0354600	2.03759	1.96833	2.33269	7.0233	7.23893	7.54241	7.03615e-38	1.81088	up
Os01g0795700	4.77053	5.10544	5.77182	13.7582	15.5535	13.7004	1.77821e-13	1.49349	up		Os06g0115800	18.2825	16.2739	19.5218	62.7575	63.0955	63.0372	8.80127e-193	1.81401	up
Os12g0198700	6.39643	5.17964	6.13902	1.88243	2.07912	2.71405	1.32097e-09	-1.37376	down		Os01g0298301	1.36276	0.855432	0.702043	2.11801	2.44161	1.70048	0.00259796	1.12509	up
Os09g0526600	1.10391	1.04367	0.920052	5.38689	4.14584	3.6564	1.10661e-17	2.08707	up		Os12g0571100	34.5615	24.537	30.708	75.3843	64.878	62.74	8.44532e-25	1.20734	up
Os11g0134900	49.1374	45.6918	47.587	15.8125	16.989	18.3936	4.28173e-73	-1.44082	down		Os04g0482300	23.4162	22.0174	19.8582	40.5155	45.6808	42.932	4.81177e-41	1.01839	up
Os02g0626532	17.394	14.7452	14.0894	5.46975	5.47538	5.16276	5.421e-42	-1.48368	down		Os05g0273500	2.43148	2.74419	2.63566	5.72061	5.05829	4.98415	3.17702e-13	1.04908	up
Os03g0389000	0.607971	0.553275	0.757788	1.55161	1.43256	1.04742	0.0139178	1.10623	up		Os12g0113700	1.18727	1.42202	1.10763	2.78291	4.21967	3.61599	5.47122e-06	1.548	up
Os01g0910900	78.27	77.5786	82.2828	183.868	188.142	193.324	4.3913e-81	1.28274	up		Os01g0975900	21.4335	20.8239	20.3371	8.70423	9.85514	8.07766	5.15039e-28	-1.18307	down
Os12g0245100	0.454476	0.372087	0.318597	0.751448	0.962683	1.15889	0.00220761	1.36554	up		Os03g0221600	1.07333	0.665391	0.493346	0.398116	0.114642	0.50617	0.0263197	-1.08213	down
Os02g0103600	0.504594	0.363394	0.403335	0.76615	0.988374	1.02459	0.0211953	1.1488	up		Os02g0197600	14.9435	15.7919	12.2409	4.38361	3.1616	3.16909	8.74509e-38	-1.95077	down
Os07g0619400	4.23065	3.25703	4.129	6.62052	8.40482	8.64072	1.39554e-05	1.05553	up		Os07g0267300	3.08862	3.11033	5.33894	13.2869	13.2087	13.4009	1.032e-15	1.8136	up
Os08g0421100	0.559854	1.01794	0.650213	1.78813	1.75512	1.56941	0.000974198	1.23047	up		Os01g0888800	1.33923	2.50861	1.82133	0.890369	0.93529	0.835218	0.0148684	-1.04072	down
Oryza_sativa_newGene_2706	6.92295	7.06317	8.38954	17.99	19.2191	23.3937	1.00074e-41	1.4612	up		Os02g0603600	21.3392	24.3601	20.1453	10.6219	10.8101	8.66926	5.89835e-23	-1.09127	down
Os10g0379100	0.672479	0.554495	0.568081	2.41115	1.32852	0.825193	0.00264829	1.37211	up		Os03g0826800	105.18	102.937	111.886	221.111	210.081	208.347	8.836e-81	1.03268	up
Os01g0880800	1.96375	2.58258	2.40517	8.11019	7.7947	6.17823	8.96946e-18	1.70061	up		Os06g0696600	69.9209	71.108	71.1292	211.833	209.763	218.494	3.05625e-276	1.62733	up
Os10g0389000	18.5718	18.1817	18.663	38.1762	38.1216	33.5187	9.27187e-26	1.0222	up		Os09g0489800	0.221704	0.091235	0.387073	0.440064	0.798618	0.444652	0.00171331	1.49974	up
Os11g0151400	6.647	5.61053	4.54333	2.05339	1.95854	1.31815	1.1949e-13	-1.61415	down		Os06g0229400	2.10268	3.30859	2.9038	5.8827	7.18354	7.43081	4.63706e-12	1.33595	up
Os03g0766600	1.95032	0.391314	1.52194	3.51005	2.52114	4.42058	0.00465422	1.44674	up		Os11g0117600	2.38587	1.97967	1.50979	4.62218	4.4775	4.60106	0.000195458	1.24886	up
Os01g0305300	2.18905	3.35157	4.17861	1.33584	0.902414	1.99123	0.02699	-1.15914	down		Os06g0604300	3.53243	3.08808	2.55274	0.902502	0.795129	0.912387	5.15127e-21	-1.77678	down
Os06g0141100	0.420603	1.03911	0.762168	1.76669	1.72951	0.938613	0.024372	1.03607	up		Os09g0346500	61.5076	62.7634	48.1607	11.1759	15.4948	14.1312	4.37848e-31	-2.04218	down
Os12g0191400	2.85352	3.42907	2.83899	1.55195	2.02404	0.672864	0.00490899	-1.06163	down		Os01g0720500	12.1	13.8076	7.44597	0.293212	1.18373	0.190545	3.34066e-07	-4.22001	down
Os03g0201901	0.504589	0.649278	0.404312	1.31523	2.10357	1.45322	3.7559e-06	1.67627	up		Os01g0298400	7.98473	9.40972	6.58299	2.15658	2.67271	3.40417	4.90295e-14	-1.5025	down
Os04g0185600	0.697492	0.555863	0.532846	1.41523	1.75563	1.6977	1.87167e-05	1.47648	up		Oryza_sativa_newGene_4662	0.32985	0.403028	0.389825	0.947113	0.870641	0.59448	6.87031e-05	1.08987	up
Os10g0578950	0.851821	0.777488	0.710855	0.203427	0.304586	0.369927	0.01018	-1.34917	down		Os02g0638650	0.736645	0.498309	0.482319	1.50988	1.80514	1.40054	3.44543e-07	1.48723	up
Os01g0142600	0.205179	0.24328	0.172559	0.446993	0.492297	0.610503	0.0197059	1.32781	up		Os06g0697200	0.261567	0.065604	0.25112	0.474733	0.951035	0.522424	0.00159303	1.73697	up
Os06g0334100	2.60855	3.39519	2.51342	6.52198	7.08194	8.52208	4.11082e-22	1.45998	up		Os07g0635500	14.3643	13.6815	12.7083	5.83655	5.76715	5.72891	2.06028e-34	-1.19691	down
Os06g0728700	0.446596	0.552467	0.493877	3.95973	3.64249	3.80461	1.16144e-34	2.96035	up		Os08g0473900	4.07105	3.78706	3.39816	0.941938	0.601132	0.808812	4.44677e-23	-2.20028	down
Os02g0454300	1.02233	0.195224	0.842764	1.25782	1.90822	1.68749	0.0465494	1.23159	up		Os06g0660200	4.55839	4.30415	3.64868	1.26187	1.04624	1.39791	2.33692e-22	-1.71574	down
Os08g0105400	0.341516	0.221261	0.088934	0.721789	0.888654	1.39847	0.000105856	2.20828	up		Os11g0490300	2.59206	1.7633	1.83062	4.64318	5.3315	6.05431	9.93739e-09	1.39553	up
Os01g0804200	1.09265	0.817684	0.949469	1.91022	2.2745	2.01656	0.000128848	1.136	up		Os02g0112900	12.5624	13.6952	13.0895	29.0882	25.2606	28.2426	1.62088e-41	1.10426	up
Os02g0698000	7.31437	6.96474	6.86665	1.74641	1.54364	1.51687	9.37234e-32	-2.08258	down		Os03g0574300	1.34316	1.24395	1.08761	2.39421	2.54737	3.09119	6.20404e-12	1.16153	up
Os07g0523965	6.1976	5.77474	5.9787	2.39318	2.30946	2.0331	3.43633e-10	-1.36959	down		Os02g0525501	2.67362	2.5872	2.86701	0.530725	0.985328	1.13972	0.00133877	-1.54688	down
Os09g0555800	1.6043	1.40969	0.984855	0.706482	0.590372	0.403394	0.00348926	-1.18795	down		Os03g0158500	430.503	401.619	415.598	861.159	802.152	806.147	1.7877e-160	1.01265	up
Os08g0443800	0.702932	0.698254	0.729268	1.90978	1.39149	1.00476	0.0332397	1.04786	up		Os03g0131200	1.01548	0.694372	0.614889	0.025918	0	0.04836	2.75035e-10	-4.57542	down
Os03g0860100	3.17577	4.35196	3.10632	1.0305	0.869238	0.66451	1.31283e-08	-1.98604	down		Os02g0581100	2.29579	1.98902	1.94776	0.720833	0.798158	1.23078	0.0102798	-1.14829	down
Os11g0428800	11.2972	10.7502	11.7854	59.7659	67.4699	66.373	7.57891e-140	2.54935	up		Os04g0620600	2.84743	1.70477	1.88911	7.55156	5.57983	4.49129	1.63955e-06	1.47184	up
Os12g0189400	1.54164	1.63245	2.02821	0.261514	0.230488	0.282914	2.10953e-05	-2.63017	down		Os04g0607600	0.342226	0.172428	0.346851	0.825027	1.40805	0.892056	1.63302e-05	1.83879	up
Os07g0158900	15.3919	13.7331	14.09	26.2122	30.0693	29.5061	3.11311e-31	1.02381	up		Os11g0270500	0.365736	0.241736	0.462288	0.644063	0.532868	1.04419	0.00644813	1.06997	up
Os12g0559200	0.781917	0.963686	0.826349	0.076837	0.09792	0.169234	7.14358e-11	-2.77815	down		Os08g0452900	9.74433	8.69266	9.80123	3.14863	3.18453	3.64965	7.33255e-31	-1.46781	down
Os07g0430501	56.1444	55.1791	54.8751	17.0163	8.35097	25.9365	0.00125466	-1.65941	down		Os06g0135000	24.09	25.3416	24.3791	51.4775	51.2288	55.5679	9.9729e-104	1.13525	up
Os12g0515800	246.711	226.232	288.152	480.29	526.999	562.846	1.49094e-34	1.07846	up		Os08g0510900	2.3952	2.21821	2.79827	1.1743	1.17418	1.20841	8.56843e-05	-1.02566	down
Os07g0526400	11.7574	11.2577	11.101	2.38748	1.95534	1.71109	1.49288e-55	-2.44929	down		Os08g0425500	1.76473	1.31118	1.17889	0.490274	0.520102	0.768721	0.000335579	-1.22268	down
Os06g0625700	42.7952	44.7067	40.3185	17.0445	16.8977	15.5222	4.38672e-72	-1.33229	down		Os12g0580600	5.59832	7.5218	6.2342	3.04347	2.80412	3.44932	3.04838e-08	-1.01846	down
Os07g0290200	2.4922	2.92405	2.90182	7.59171	4.86214	4.42093	0.000736325	1.055	up		Os02g0512000	1.92341	1.84281	1.6777	3.91567	4.03023	3.96746	2.68552e-08	1.15141	up
Os07g0674800	2.4611	2.04656	2.37402	8.13947	6.29586	4.96666	1.13147e-08	1.52486	up		Oryza_sativa_newGene_1993	1.54515	1.31233	1.53643	2.78943	4.33523	3.78413	3.11982e-10	1.33885	up
Os05g0469600	7.03423	6.55909	6.79619	17.361	17.8124	16.4846	3.35172e-46	1.37617	up		Os02g0803300	5.19315	5.41914	5.38498	2.52974	2.332	2.81672	2.44144e-13	-1.022	down
Os08g0200300	67.6343	63.3641	64.1769	25.2135	24.5889	24.9382	2.34063e-52	-1.34835	down		Os03g0307200	749.176	720.21	572.782	119.614	150.633	139.221	1.26464e-53	-2.28244	down
Os01g0960900	0.635934	0.718709	0.743054	2.1346	1.36972	1.27855	0.0185251	1.22935	up		Os05g0562300	3.94406	4.75457	4.01415	13.1859	13.1246	14.1036	1.06245e-47	1.70458	up
Os06g0301400	1.50531	1.51167	1.16305	0.297382	0.571547	0.335504	5.74692e-05	-1.74294	down		Os05g0223000	13.3	13.3704	12.8776	24.5538	26.1691	28.1563	1.3177e-23	1.02903	up
Os07g0283050	0.374282	0.182914	0.208514	1.42077	1.56116	1.50541	1.25676e-11	2.54542	up		Os11g0164900	2.3851	2.60145	1.96663	5.68867	5.78455	5.58115	3.79602e-07	1.31907	up
Os03g0286900	2.91306	2.85432	3.73636	6.53628	7.44152	6.68891	0.000188456	1.14948	up		Os01g0615050	11.7482	14.3963	17.6543	5.15714	3.92396	3.58839	5.99056e-18	-1.75028	down
Os03g0347900	20.4656	17.9687	19.1933	54.8612	57.7787	61.0485	7.82956e-120	1.62574	up		Os10g0453900	1.93204	2.02078	1.88505	0.529801	0.471761	0.767072	8.21414e-05	-1.68444	down
Os06g0148200	60.729	60.7625	55.3235	28.0946	25.8323	28.0456	7.62915e-37	-1.0781	down		Os03g0750400	1.97385	2.30523	2.32409	3.78001	4.65439	4.58799	2.93229e-06	1.01331	up
Os05g0460000	2.10957	1.60738	1.23836	5.36352	4.8973	4.87476	6.27035e-17	1.64272	up		Os11g0131900	67.5061	63.2382	70.2996	136.527	125.79	137.903	4.75234e-81	1.04114	up
Os10g0493600	219.471	206.534	219.875	441.399	430.891	458.415	4.7357e-85	1.07755	up		Os01g0510200	7.57698	8.92225	4.48628	2.14348	2.24922	1.73186	4.28633e-09	-1.72132	down
Os04g0677200	0.715387	0.621118	0.607686	1.23838	0.888626	2.336	0.00655386	1.21634	up		Os05g0542500	0.056908	0.038484	0	1.58695	1.55729	1.69902	8.85394e-12	5.33612	up
Os11g0514500	58.5318	55.6834	59.4959	140.789	151.78	141.654	8.8105e-92	1.35677	up		Os09g0341500	3.3904	2.88658	2.72226	0.79828	1.07017	1.11509	6.09711e-11	-1.55745	down
Os01g0915900	3.51933	3.44597	3.38876	9.28623	8.7248	7.93374	1.90535e-18	1.35966	up		Os06g0513050	12.1158	7.56597	10.3555	4.00329	2.95896	4.22576	7.37607e-09	-1.39278	down
Os02g0658200	1.5054	1.07139	0.939661	2.56938	1.90084	3.31451	0.0107937	1.16581	up		Os09g0452800	0.656941	0.97664	0.684256	1.64756	2.35879	2.55159	3.68453e-07	1.53739	up
Oryza_sativa_newGene_2779	2.41003	2.77121	3.00585	0.951651	1.14924	0.940162	1.77488e-05	-1.3151	down		Os03g0320100	13.1179	13.6014	13.3387	28.7519	28.447	30.4822	1.52726e-45	1.16414	up
Os04g0188500	12.6171	9.35616	10.3746	22.5382	23.8313	24.6449	2.3518e-13	1.16482	up		Os08g0178800	9.27449	9.31622	7.63485	4.11722	3.85541	4.73829	6.42324e-12	-1.06057	down
Os03g0110900	1.44302	2.03484	2.36096	0.335285	0.690571	1.02527	0.00122692	-1.47543	down		Os08g0514000	1.66181	2.21245	2.34505	0.989088	0.884859	0.768433	0.000629738	-1.1886	down
Os12g0476200	13.0004	11.2902	13.681	22.7809	24.4543	27.9006	1.22975e-19	1.01725	up		Os06g0294950	0.932419	0.800466	0.730828	0.110622	0.264745	0.201734	0.000262226	-2.00728	down
Os10g0204400	6.56153	7.2535	7.52117	23.6487	24.8572	22.2751	6.10471e-80	1.76538	up		Os02g0764100	4.33222	6.26919	3.73195	9.89904	11.4392	8.36252	1.32183e-07	1.09138	up
Os01g0795200	3.17869	3.36721	3.41389	10.2492	10.1567	12.3411	1.45061e-42	1.75162	up		Os01g0566500	15.9047	14.2409	15.8229	2.0611	2.29441	2.15782	1.45292e-119	-2.78273	down
Os05g0135500	24.5278	22.4251	21.6032	7.4845	7.62752	5.991	3.33647e-43	-1.66174	down		Os06g0263801	1.00392	1.93342	1.48011	0.389935	0.595456	0.499984	1.08487e-05	-1.51466	down
Os02g0484200	2.66481	2.01965	2.71639	0.98364	0.582554	0.694479	5.26646e-08	-1.66277	down		Os03g0195300	3.42569	2.8455	2.97924	6.73226	6.86716	5.2487	1.31345e-13	1.05774	up
Os06g0161350	0.594991	0.516143	0.495972	1.12316	0.834443	1.56385	0.0161356	1.15409	up		Os12g0191901	3.87379	3.84341	4.21213	7.47971	8.55678	7.81543	0.000180147	1.02736	up
Os06g0152800	0.777002	1.21214	1.14136	0.422271	0.604716	0.338008	0.0221382	-1.142	down		Os12g0260500	3.27262	4.35905	3.8156	1.46416	1.4898	1.48157	2.99054e-08	-1.32381	down
Os09g0491756	15.4465	15.7029	14.7659	56.8574	65.8573	64.172	3.19172e-141	2.04527	up		Os02g0134400	4.52318	4.62896	4.47937	1.70379	0.952191	1.06107	3.15972e-22	-1.84079	down
Os04g0603200	7.84346	7.20682	6.98266	16.7527	17.2747	18.1906	3.89678e-30	1.27911	up		Os12g0292400	4.83158	5.38935	5.9533	0.892574	1.06317	1.1362	5.73953e-40	-2.34604	down
Os11g0207600	0.957415	0.989817	1.49807	1.8323	3.03439	1.96498	0.0179131	1.01265	up		Oryza_sativa_newGene_3948	0.988169	0.864097	0.875835	3.43834	2.93442	4.19643	4.90985e-12	1.95029	up
Oryza_sativa_newGene_3870	6.32921	6.60686	7.13741	16.6251	20.4744	23.7027	1.7427e-46	1.63893	up		Os01g0192550	2.39359	2.99608	3.5939	1.2945	1.24977	1.13268	2.52006e-06	-1.24378	down
Os10g0454300	5.70171	5.10905	5.61625	11.1117	11.6368	11.3338	3.75098e-10	1.08513	up		Os04g0401700	25.8463	22.9558	22.7605	10.5905	11.4477	10.401	5.58355e-49	-1.10644	down
Os08g0124050	0.760245	0.972528	0.464118	0.45509	0.151008	0.256567	0.021647	-1.27213	down		Os01g0508100	1.96306	2.44504	2.12865	6.85351	8.10125	8.0397	5.38294e-14	1.8423	up
Os06g0692100	1.38654	1.30927	1.29911	3.0981	3.66338	3.20789	1.45078e-15	1.35091	up		Os10g0578800	3.4038	3.19125	3.64578	9.59119	9.72816	9.01352	1.20063e-35	1.35699	up
Os04g0523650	2.11807	2.06139	1.37175	0.755009	0.998785	0.584392	0.00126279	-1.21053	down		Os11g0614400	18.0457	16.7525	16.9643	7.16527	8.14287	8.33784	3.63773e-29	-1.09602	down
Os02g0740600	1.18998	1.99884	1.57635	7.11398	2.36221	3.36927	0.00296125	1.45135	up		Os04g0556400	2.7055	1.90852	2.48084	1.01706	1.09315	1.12038	2.72803e-07	-1.09713	down
Oryza_sativa_newGene_2555	0.331011	0.640643	0.604607	1.27849	2.02567	2.04252	1.79338e-13	1.86322	up		Os02g0765400	2.27881	2.06919	1.65853	0	0	0	1.59606e-13	-9.3672	down
Os04g0680800	1.36625	1.608	1.82848	0.838001	0.559304	0.674137	0.00613335	-1.1585	down		Os04g0609300	0.703987	0.830035	0.6888	1.50765	2.15208	1.96659	1.26918e-06	1.36615	up
Os12g0113600	1.55004	2.80909	2.11834	4.36878	4.52482	5.65837	7.3566e-05	1.20627	up		Os07g0410300	4.36968	3.88564	4.4818	1.5431	1.84267	1.41957	7.73588e-08	-1.36415	down
Os06g0335950	3.14091	3.95867	4.11828	13.4734	16.1631	21.6086	1.72827e-41	2.22409	up		Os11g0595200	0.720817	1.21842	1.11023	2.21353	2.47692	1.91445	0.000161464	1.15184	up
Os12g0484600	2.30612	2.49369	1.86508	7.1692	8.36464	6.84478	2.41038e-28	1.78345	up		Os09g0561000	0.869456	0.913162	0.957388	0.395649	0.382193	0.05667	0.00293408	-1.61861	down
Os12g0157066	6.43211	5.89518	5.26741	2.21347	2.0709	1.75448	2.20305e-17	-1.50066	down		Os11g0484000	252.931	252.73	253.106	92.0342	88.7951	88.4898	2.82711e-272	-1.45982	down
Os01g0607200	2.79098	2.50913	2.46853	5.84932	4.90106	5.36602	1.45102e-10	1.08422	up		Os06g0294600	13.6233	13.3196	11.9174	3.43064	3.09041	2.96342	5.71228e-65	-1.99699	down
Os07g0679300	16.3307	18.2372	15.9152	34.7282	32.7678	31.1694	1.09904e-30	1.00442	up		Os01g0218100	2.20602	3.13477	2.53258	5.07688	5.91363	5.00281	2.18814e-11	1.05871	up
Os04g0419100	4.7451	4.75806	3.85196	9.51848	10.0111	7.26754	3.51461e-07	1.04124	up		Oryza_sativa_newGene_559	1.52078	2.41267	1.87311	6.05469	5.82441	6.11594	1.14119e-17	1.67108	up
Os04g0288500	0.566764	0.696874	1.05554	2.11666	1.80377	1.49652	6.91584e-05	1.25169	up		Os04g0173800	21.365	26.5464	18.2017	70.2488	81.2026	88.8115	9.39412e-27	1.89822	up
Os08g0500800	7.08915	6.97546	7.38142	19.431	19.5812	21.7762	3.51573e-65	1.53803	up		Os01g0112600	2.38931	2.69139	3.33485	1.32339	0.910975	1.64256	0.00971089	-1.04886	down
Os05g0366600	4.51912	3.63515	3.69608	8.28144	8.56364	7.97982	3.91411e-15	1.09966	up		Os04g0607250	3.93033	3.85051	3.73124	1.19308	1.77171	1.20203	5.03327e-06	-1.42347	down
Os12g0520200	6.58947	5.18215	5.36759	0.840591	0.686218	1.01278	6.22307e-44	-2.71531	down		Oryza_sativa_newGene_3969	0.814724	0.88845	0.523964	1.54266	1.60174	1.47429	0.00428414	1.07698	up
Os02g0731500	3.83986	2.7105	2.80332	7.38412	8.40009	7.69612	1.64529e-10	1.33694	up		Os08g0400000	0.551499	1.09254	0.751102	1.85371	2.32545	1.82481	5.2096e-10	1.36286	up
Oryza_sativa_newGene_1701	0.328567	0.521936	0.961619	1.54914	1.53547	1.63418	0.0274341	1.40046	up		Os06g0624200	2.01003	2.87667	2.45708	6.5284	6.57432	6.49636	4.43431e-29	1.45411	up
Os01g0823700	0.609031	0.663825	0.71969	1.78151	1.75185	1.8494	3.21513e-11	1.4631	up		Os05g0267100	2.17714	2.54175	1.5236	4.32429	3.53007	4.78633	1.273e-06	1.00678	up
Os10g0495075	0.345671	0.609194	0.306608	0.582858	1.17545	1.24347	0.00979963	1.272	up		Oryza_sativa_newGene_541	1.77201	2.00452	2.08761	0.794512	0.90344	0.738513	4.31056e-13	-1.227	down
Os04g0234600	9.06025	8.52746	8.58105	1.87565	2.13055	1.68386	2.37369e-37	-2.13685	down		Oryza_sativa_newGene_1305	0.651427	0.496608	0.561252	1.11261	1.24533	1.14318	0.00012855	1.086	up
Oryza_sativa_newGene_4445	0.350224	0.580118	0.501656	0.696015	0.869458	1.4739	0.0124178	1.13223	up		Os11g0521500	52.4134	51.5893	51.3427	25.7853	23.5232	21.5944	8.52311e-40	-1.09657	down
Os02g0180800	43.9053	41.0454	44.4723	85.2111	91.2061	98.9941	9.55938e-53	1.12429	up		Os04g0153000	0.426475	0.496848	0.824533	1.4737	1.82173	1.8071	1.22302e-07	1.55816	up
Os03g0158300	2.39578	3.04766	1.99065	1.68487	0.885377	0.851717	0.00421465	-1.06942	down		Os08g0136700	15.3293	11.7148	11.2685	0.517657	1.57971	1.65637	9.34889e-11	-3.30892	down
Os12g0491800	3.00236	3.44596	3.23106	7.62713	9.09942	7.43082	1.63034e-25	1.35489	up		Oryza_sativa_newGene_3224	0.625868	0.376423	0.625351	1.20074	1.57571	1.73659	4.58074e-05	1.48526	up
Os09g0483400	76.3672	80.5145	75.1185	12.0385	13.6046	13.5627	7.01903e-172	-2.52746	down		Os01g0525700	22.9976	24.1146	23.7836	50.8492	51.0429	43.0153	1.37106e-24	1.0649	up
Os04g0511200	1.12761	0.880993	0.864834	2.67218	2.45293	2.85777	1.43191e-05	1.49656	up		Os03g0108932	4.60653	4.65483	3.9328	1.61766	2.4264	2.06991	1.71664e-05	-1.06982	down
Os01g0105300	1.24308	1.58899	1.39393	0.369339	0.61173	0.63424	4.43233e-05	-1.34473	down		Os02g0243300	1.28469	1.27694	1.4017	1.9898	3.05427	2.86245	2.43802e-05	1.02414	up
Os01g0950900	0.821002	1.05	0.668533	2.07188	2.02752	2.15398	2.63803e-07	1.33833	up		Os03g0820500	1.45195	3.02559	2.19251	0.588833	1.13994	1.39816	0.0201606	-1.04334	down
Oryza_sativa_newGene_2197	0.136334	0.903353	1.28902	2.67472	2.48313	3.24677	0.000485378	1.92279	up		Os05g0142000	0.701468	1.09628	1.27312	2.85307	1.69251	2.88073	0.00213642	1.28284	up
Os05g0560300	13.8683	10.8979	11.491	23.7986	23.9982	25.0533	5.38685e-24	1.0406	up		Os11g0256900	21.6756	19.4972	20.0364	41.5391	44.2061	43.6526	1.52241e-53	1.11311	up
Os07g0668500	0.222888	0.222477	0.195964	0.983441	1.20508	0.597648	2.17061e-05	2.12287	up		Os05g0375400	242.995	221.001	213.134	507.384	539.564	514.537	7.0116e-128	1.23983	up
Os02g0318100	1.70221	1.21677	1.64729	0.48941	0.453431	0.860752	0.00942034	-1.27575	down		Os03g0414900	1.30034	0.918796	1.05886	3.24381	3.953	3.81544	1.21502e-07	1.76431	up
Os08g0230800	0.408199	0.420021	0.521701	0.797775	1.13373	0.991614	0.00150651	1.13453	up		Oryza_sativa_newGene_1843	0.986845	0.907782	0.812473	2.32753	2.10628	2.18865	4.7167e-07	1.32321	up
Os01g0214600	48.1849	39.4765	40.8491	14.924	18.2997	15.8477	5.71466e-38	-1.35384	down		Os11g0379251	1.95938	0.761144	2.78724	4.03696	4.48905	5.1759	0.0219411	1.3329	up
Oryza_sativa_newGene_256	0.673875	0.785178	0.978838	1.72331	1.71941	1.69497	0.003476	1.01811	up		Os02g0531600	15.343	14.2309	14.9631	5.65761	6.10622	8.14427	4.51222e-17	-1.12682	down
Os09g0322500	2.86287	2.49055	2.57691	6.44186	6.02415	6.3545	1.18781e-20	1.28206	up		Os07g0523400	1.666	1.20468	0.995058	0.333051	0.23404	0.283063	2.22079e-10	-2.14189	down
Os11g0127800	1.91168	2.29115	1.97663	0.978379	0.829759	1.08491	0.00819603	-1.03967	down		Os03g0348800	3.94395	3.76126	3.42989	7.75682	7.27452	7.34533	1.66088e-33	1.17484	up
Os04g0171800	0.600446	0.601248	0.825066	2.9314	3.10069	2.74872	3.7677e-26	2.14249	up		Os12g0515300	0.685554	0.912063	0.679639	2.89916	2.35565	1.81277	3.16447e-06	1.65886	up
Os09g0482860	0.464779	0.827182	0.420917	1.0005	1.47924	1.16729	0.0131194	1.12253	up		Os08g0160500	64.4453	61.2695	58.0889	118.651	127.523	114.493	4.25763e-77	1.00584	up
Os04g0342100	0.814119	1.48176	1.18501	2.32503	2.92522	2.50081	0.000175998	1.19335	up		Os03g0664400	1.04309	1.94833	0.487644	2.19702	2.86938	3.33557	0.00122865	1.32771	up
Os04g0578400	2.28778	1.80937	2.20445	0.904454	1.02916	0.567008	0.000264805	-1.29002	down		Os03g0105633	2.45485	2.05227	1.4001	1.1161	0.276611	1.28007	0.0116621	-1.10241	down
Oryza_sativa_newGene_4665	0.864073	0.900062	0.803802	3.87616	3.83424	2.8786	2.56938e-06	1.98544	up		Os07g0209500	0.775934	0.96873	0.75376	1.63442	1.77181	1.89538	0.000788707	1.1231	up
Os09g0427125	2.20887	2.68336	2.48911	1.12258	0.710547	0.680319	0.000908056	-1.49272	down		Os05g0428100	1.84917	1.73126	1.67697	0.741632	0.825462	0.761564	6.661e-07	-1.13295	down
Os03g0858600	1.53077	1.30366	1.00304	2.85705	2.83805	2.97384	2.19674e-06	1.20937	up		Os04g0675000	51.673	51.2616	50.0139	21.9188	19.761	18.4866	5.04342e-89	-1.1998	down
Os03g0594100	0.143657	0.170739	0.1079	0.923245	0.815813	0.69796	1.83556e-07	2.53594	up		Os12g0267800	5.35184	6.61083	5.40233	9.44195	13.8428	12.4249	6.38627e-13	1.07696	up
Oryza_sativa_newGene_3402	6.14581	5.4236	5.3043	22.2638	26.851	23.3656	3.46694e-59	2.13417	up		Os07g0686300	1.11412	0.769243	1.08908	2.05247	3.5378	1.51329	0.0012069	1.29503	up
Oryza_sativa_newGene_1017	0.291715	0.141048	0.492056	1.11725	0.871292	0.575058	0.0268263	1.2674	up		Os12g0154700	1.50325	1.45487	1.25152	2.56368	3.19246	3.09157	0.000102469	1.10717	up
Os05g0261700	1.22769	1.32744	0.993478	3.20782	3.39647	3.59026	6.168e-17	1.55	up		Os04g0589800	0.539899	1.26274	0.615691	2.78997	3.17118	1.52356	0.000236417	1.66213	up
Os03g0785200	2.87211	2.91606	2.37262	1.22563	1.53453	0.836662	0.00058748	-1.14217	down		Os07g0126100	28.3134	15.9353	13.1235	3.87392	4.96507	4.31985	2.90625e-06	-1.06371	down
Os06g0249350	1.05557	0.79725	1.31577	4.46124	3.33602	2.11466	0.000422212	1.65737	up		Os07g0599700	15.1048	15.6568	15.4853	36.1661	34.0017	36.8001	4.73639e-41	1.24297	up
Os02g0791300	14.3536	17.1363	13.9169	7.86666	6.63818	6.94353	5.62131e-16	-1.04262	down		Os10g0503800	10.3517	11.0336	9.1587	33.5498	31.2792	33.1424	2.7846e-74	1.7136	up
Os09g0509800	3.55971	5.07674	4.51916	9.64676	9.93946	10.6375	0.00101633	1.22719	up		Os10g0558850	2.65489	2.18561	1.78021	3.37193	5.81489	4.6745	0.000141909	1.09392	up
Os03g0798500	0.354394	0.516151	0.358129	0.778465	0.818578	1.02845	0.0280769	1.12933	up		Os12g0135100	1.50279	1.77412	1.17286	0.281784	0.443616	0.802952	0.00440782	-1.46948	down
Os08g0389601	1.55123	1.34789	3.23679	5.82727	3.86691	4.14772	0.00736725	1.20838	up		Os11g0513900	0.161022	0.268218	0.291891	0.504567	0.534092	0.544201	0.00120953	1.16374	up
Os10g0112100	3.98355	3.00341	3.41758	8.21081	7.88491	7.99291	2.62628e-08	1.24183	up		Os12g0570700	415.1	372.642	433.434	82.7424	83.0129	79.7363	2.84333e-273	-2.28102	down
Os02g0568700	0.43684	0.262097	0.545363	1.3791	1.28657	1.5077	3.10203e-05	1.75744	up		Os03g0121300	3.9818	3.26806	4.37874	2.32934	1.86092	1.41793	4.82729e-07	-1.31678	down
Os12g0136300	2.44433	2.41831	1.70417	0.854753	0.913503	0.793472	1.54224e-06	-1.31744	down		Os01g0113650	0.974935	1.00949	0.695795	0.749219	0.212956	0.232014	0.0228323	-1.1046	down
Os10g0118200	6.90514	6.40611	5.98266	0.511035	0.945923	0.589035	7.77161e-40	-3.18755	down		Os02g0218500	0.547068	0.468383	0.487377	1.4088	1.43921	1.15698	2.1834e-06	1.45191	up
Os02g0782300	16.4596	16.7333	13.6664	41.2237	31.1517	30.5758	3.54595e-21	1.17063	up		Os07g0634100	0.32555	0.656213	0.697047	1.66632	1.00156	1.1481	0.00227644	1.21832	up
Os03g0386500	5.31071	4.04185	3.05091	8.39368	10.4188	7.79798	2.15044e-08	1.13542	up		Os03g0853500	1.90964	2.66296	1.16166	0.769063	0.915563	0.567091	0.00144399	-1.29206	down
Os03g0807600	0.822922	0.937277	0.574689	2.77907	3.9606	3.60411	3.08579e-10	2.17358	up		Os01g0176800	1.11312	1.38433	1.0584	0.557506	0.518677	0.36027	5.85401e-07	-1.26131	down
Os07g0416900	11.1673	10.5338	9.57358	24.0079	23.7588	25.6754	1.61977e-34	1.26585	up		Os07g0204000	0.706537	0.463923	0.775755	1.25498	1.76611	1.41437	0.00644255	1.177	up
Os02g0262800	0.612089	0.625236	0.809694	1.45457	1.59994	1.52555	3.54297e-08	1.19591	up		Os04g0651000	1.48011	1.59792	0.915404	2.56306	2.80972	3.08695	2.4301e-05	1.11085	up
Os02g0731600	5.01641	4.15163	3.81946	0.66377	1.16924	1.13442	8.90096e-07	-2.06603	down		Os03g0119800	0.170665	0.526989	0.418534	3.87025	1.75112	4.09554	1.84397e-16	3.12267	up
Os06g0624900	9.01649	8.14728	8.42605	17.4821	19.2192	20.1703	2.38456e-28	1.17955	up		Os05g0448300	4.05578	3.56477	2.70701	6.7424	7.10325	6.63704	1.97231e-11	1.02182	up
Oryza_sativa_newGene_1978	3.22153	4.8823	4.3874	26.5931	28.167	28.0276	1.51853e-99	2.76616	up		Os07g0613800	2.08169	2.46459	2.90325	4.72892	5.55572	5.56906	7.42442e-05	1.11397	up
Os04g0172100	2.62133	2.55038	2.69634	1.28451	1.04911	1.10486	2.23458e-05	-1.1477	down		Os01g0289950	0.552773	0.452102	0.693384	1.66888	1.56663	1.56752	2.40272e-08	1.52106	up
Os01g0187200	5.4367	4.84092	5.32064	9.23548	11.9781	13.5778	3.54882e-12	1.18892	up		Os04g0406600	19.9366	19.2179	15.2327	6.98277	9.65644	7.75407	7.17585e-19	-1.11918	down
Oryza_sativa_newGene_3581	0.658668	0.545243	0.755751	0.758442	1.0989	1.6877	0.00153948	1.09426	up		Os08g0335600	14.6587	13.0297	13.4066	42.7025	45.3182	38.1121	4.05483e-66	1.65119	up
Os09g0379600	1.42298	1.15458	1.29382	2.89352	2.18281	2.51983	0.00144523	1.00046	up		Os01g0369200	0.819076	0.660363	0.89864	0.505464	0.316231	0.327359	0.00413338	-1.02097	down
Os10g0529500	1.52139	1.86012	2.17995	8.44245	10.2107	9.11636	1.45784e-25	2.34869	up		Os05g0469800	7.082	6.33817	5.61946	0.467397	0.607803	0.512182	1.78599e-78	-3.53032	down
Os04g0407500	0.988462	1.11039	0.629869	2.50643	2.53229	1.255	0.00923128	1.23345	up		Os01g0854800	2.06266	1.73809	1.76771	7.14635	8.21107	7.04679	1.52547e-46	2.04015	up
Os03g0767000	16.9582	18.5738	16.4752	10.5046	5.81652	5.5151	0.000517957	-1.21325	down		Os09g0491100	233.187	204.037	217.959	506.437	525.683	502.541	1.43626e-128	1.26471	up
Oryza_sativa_newGene_1628	1.74182	1.46355	1.69761	4.34294	4.86261	5.97728	3.11631e-11	1.57481	up		Os05g0482400	5.90337	5.00595	4.87998	0.71998	1.1116	0.745155	5.40616e-39	-2.57123	down
Os01g0361500	6.09473	5.85578	5.96501	11.2376	11.8849	12.4495	1.25217e-21	1.02387	up		Os02g0766700	7.21069	6.77887	6.73261	14.0278	13.6737	13.0458	9.76127e-26	1.00934	up
Os04g0371000	3.67463	3.83021	4.46083	9.83372	9.23903	10.6736	7.51678e-10	1.34285	up		Os02g0808800	2.09987	1.99926	1.79941	0.0955	0.052737	0	1.45741e-09	-4.03192	down
Oryza_sativa_newGene_1975	4.89605	6.57765	6.02291	13.2395	14.8531	13.833	3.16637e-36	1.50803	up		Os03g0764900	2.52382	2.12035	2.60268	0.875628	0.484407	1.25764	2.97303e-06	-1.43668	down
Os08g0162600	3.33765	3.1002	3.10153	1.32821	1.24569	1.6342	0.000517896	-1.10416	down		Os04g0649500	19.3379	19.6528	12.6841	44.6543	56.9152	57.3956	8.98e-13	1.65746	up
Os01g0389200	2.78091	2.1052	1.43524	0.699405	0.899633	1.1131	0.00866864	-1.17282	down		Os06g0239100	3.72038	3.14091	3.39789	0.822659	1.47088	1.77643	1.22804e-06	-1.30079	down
Os08g0421000	0.174167	0.15766	0.139165	0.366297	0.340503	0.392374	0.00061469	1.24234	up		Oryza_sativa_newGene_3774	0.447536	0.273352	0.777374	1.13436	1.62339	1.27294	3.30223e-08	1.61851	up
Os05g0407100	0.498306	1.57959	0.807264	5.82729	3.65503	1.99437	0.000453875	2.01458	up		Os04g0600300	2.982	2.93858	2.55427	0.888925	0.718711	0.367824	1.28498e-11	-2.05667	down
Oryza_sativa_newGene_2865	0.155073	0	0.217871	1.21627	1.21061	0.915599	5.99774e-06	3.1303	up		Os05g0149300	21.5035	22.094	20.9417	8.43681	10.1287	10.0507	4.33847e-26	-1.13762	down
Os05g0119200	13.3427	12.3369	12.85	23.661	26.8534	26.599	5.43883e-18	1.035	up		Os11g0643800	1.86329	2.48745	1.87666	0.485377	0.539574	0.482637	2.35791e-12	-1.99734	down
Os09g0419100	12.1749	14.0137	12.3788	22.138	25.3267	30.3633	2.66998e-26	1.06703	up		Oryza_sativa_newGene_2647	0.626427	0.765668	0.491723	1.80607	0.973748	1.14672	9.84949e-06	1.09517	up
Oryza_sativa_newGene_1732	0.293221	0.444484	0.326849	0.816159	0.719712	0.852134	0.00878587	1.17783	up		Os10g0419400	30.3123	28.6054	31.5858	10.1622	10.2709	9.34372	2.18022e-52	-1.56839	down
Os04g0517500	4.57581	5.81027	4.14963	12.8913	9.6961	9.57202	1.07534e-10	1.185	up		Os04g0627400	0.485922	0.630362	0.199668	1.03429	1.0285	0.952571	0.00319525	1.22601	up
Os03g0257600	4.27979	4.21053	3.63946	11.7897	10.4088	7.28066	1.18215e-14	1.31729	up		Os05g0576600	6.07415	5.58568	5.96265	2.32027	2.39835	2.49622	8.84097e-10	-1.25309	down
Os07g0670300	2.36216	2.40856	1.77111	6.3104	4.4733	2.29441	0.00279476	1.03785	up		Os05g0226900	10.3515	11.0935	10.9328	25.353	28.316	24.1166	5.983e-48	1.29935	up
Os11g0168000	5.66624	4.74148	6.56719	2.3866	2.57066	2.39207	0.000258076	-1.1636	down		Os09g0433800	10.4007	9.17509	9.843	28.5842	29.0424	25.348	1.39598e-45	1.52799	up
Os06g0624100	0.244861	0.090241	0.153375	0.50965	0.477052	0.601283	0.00331502	1.69812	up		Os01g0600900	129.096	131.743	101.519	20.6562	24.5943	28.6808	5.91004e-36	-2.25063	down
Os07g0195350	0.349279	0.278751	0.288552	0.162501	0.069669	0.062305	0.00616863	-1.58137	down		Os10g0439924	5.00669	5.93549	5.59419	2.22371	1.9139	2.24796	6.25636e-18	-1.33529	down
Os07g0179300	0.522397	0.538243	0.461182	0.960379	1.03677	1.31853	0.0437958	1.12408	up		Os04g0580700	0.487987	0.560328	0.78462	1.74582	1.5455	1.21363	0.00224493	1.29925	up
Os02g0570700	6.7735	5.6918	7.3051	14.7433	13.985	13.3214	6.80167e-19	1.12106	up		Os01g0963000	32.3477	25.312	29.8976	3.73509	4.41875	3.77588	1.41111e-119	-2.84303	down
Os03g0269300	0.375751	0.291619	0.457253	1.77978	1.17952	1.21345	5.05746e-06	1.73133	up		Os03g0434800	2.77799	1.83917	1.81766	5.45775	5.58659	6.0224	1.54419e-12	1.43223	up
Os04g0561500	2.6537	2.89236	3.00942	6.70894	6.58251	6.22934	4.49001e-22	1.24059	up		Oryza_sativa_newGene_4302	0.395819	0.449589	0.289122	0.855561	1.02555	1.28072	2.85955e-05	1.49608	up
Os03g0661600	15.0428	20.492	14.9238	74.4925	35.5088	23.2519	0.0215382	1.44132	up		Os04g0568700	0.503688	0.661733	0.556031	2.70067	2.88061	2.37569	3.12287e-13	2.22819	up
Os02g0570500	0.671415	0.354436	0.132066	4.26781	0.881987	1.01939	0.0269552	2.44242	up		Os11g0629100	0.954766	1.36206	1.33577	2.54941	2.34572	2.59984	0.000168165	1.07635	up
Os06g0317400	1.61729	1.30648	1.41107	0.096786	0.451256	0.254141	0.000676186	-2.29469	down		Oryza_sativa_newGene_129	0.44038	0.682403	0.538372	1.64278	1.30185	0.93238	0.00170176	1.25904	up
Os03g0582000	110.333	104.612	106.91	35.946	37.8206	41.9697	3.04645e-86	-1.4037	down		Os07g0577600	19.3115	17.2475	16.97	8.55219	8.84552	7.78413	3.6301e-20	-1.03925	down
Os11g0694100	2.75612	3.00812	3.10257	8.17089	8.80183	8.83322	9.93518e-36	1.57581	up		Os02g0770800	0.315175	0.126279	0.108119	1.23914	1.24892	1.30434	1.31444e-16	2.78355	up
Os08g0560000	3.17529	3.71049	3.56822	8.78033	7.55096	6.85057	1.49943e-11	1.18361	up		Os09g0526600	1.10391	1.04367	0.920052	3.75543	3.66459	4.33339	2.4062e-21	1.93324	up
Os12g0405300	1.46564	1.68213	0.949075	2.85127	3.12059	3.02132	1.17612e-06	1.17261	up		Os12g0438300	0.971498	0.951537	0.964733	1.97191	1.95975	1.80655	5.26324e-05	1.01726	up
Os11g0634350	1.45901	1.86999	1.25913	3.43576	4.34446	4.89801	8.31696e-09	1.5024	up		Os08g0557200	2.43698	3.02972	2.89647	0.217929	0.478061	0.601812	7.10493e-15	-2.62473	down
Os07g0417200	13.9653	11.4983	13.5728	30.0587	28.8928	30.4841	3.50897e-31	1.22934	up		Os11g0134900	49.1374	45.6918	47.587	7.75653	6.69078	8.10414	6.49844e-250	-2.62393	down
Os02g0189200	1.29597	1.65254	1.3513	4.4048	3.117	2.09202	0.000206834	1.1943	up		Os11g0461200	1.49873	1.851	2.10161	4.3116	4.68408	4.1417	5.01177e-09	1.2971	up
Os03g0610800	2.77187	2.67798	2.72634	5.11116	6.10668	5.62766	1.73337e-08	1.07519	up		Os02g0626532	17.394	14.7452	14.0894	2.58189	3.07945	2.24987	1.08707e-99	-2.50909	down
Os08g0196700	7.24219	7.48376	7.49078	14.7907	15.635	15.2227	1.87072e-14	1.07322	up		Os09g0441000	1.95134	1.8961	1.68634	3.36487	4.43222	4.05655	7.4605e-12	1.13086	up
Os01g0696701	2.02308	1.80077	1.30694	2.99145	2.77208	4.53246	0.00557921	1.03675	up		Os02g0245200	1.20708	1.75471	1.45389	3.10697	2.80605	2.90227	1.23876e-16	1.04594	up
Os01g0921000	0.13747	0.079549	0.093271	1.04141	0.94572	0.879681	4.40678e-07	3.12496	up		Os02g0103600	0.504594	0.363394	0.403335	0.875018	1.09062	1.37171	0.000436341	1.40564	up
Os12g0459100	123.488	123.993	123.713	232.618	247.995	263.474	1.47864e-71	1.03899	up		Os04g0389800	0.82698	0.57528	0.657181	1.67752	1.43781	1.54212	6.28751e-06	1.20155	up
Os04g0498000	1.60305	2.89593	2.94822	7.60268	4.17138	4.8701	0.00278753	1.19934	up		Os06g0553001	0.194656	0.682765	0.258859	2.17193	1.50938	1.62845	9.06664e-05	2.18666	up
Os07g0677600	8.86735	6.97515	7.67466	15.5123	15.5334	16.1596	1.14777e-14	1.0375	up		Os10g0519400	1.57356	0.461417	0.618208	1.49923	2.06899	1.90275	0.0084784	1.05721	up
Oryza_sativa_newGene_855	0.830354	0.74858	0.671628	2.4669	2.29456	2.27276	3.5926e-18	1.66705	up		Os08g0421100	0.559854	1.01794	0.650213	2.18459	2.62311	2.43317	1.0956e-09	1.73113	up
Oryza_sativa_newGene_2225	2.03565	1.65073	1.64582	3.08581	3.57348	3.72393	4.72797e-07	1.00172	up		Oryza_sativa_newGene_2706	6.92295	7.06317	8.38954	21.5378	19.1268	19.1508	3.17699e-66	1.44901	up
Os04g0542800	12.6303	11.7275	11.2254	5.36282	5.73429	5.50364	1.10107e-23	-1.06328	down		Os11g0151400	6.647	5.61053	4.54333	1.13174	1.12973	1.07094	4.63397e-34	-2.2912	down
Os01g0303000	20.4644	23.6149	12.4822	6.49587	3.24743	1.53519	0.000963298	-2.27774	down		Os11g0582000	2.37667	1.96926	1.81555	0.710417	1.12277	0.97517	0.0106746	-1.07588	down
Os04g0516701	1.10538	1.35112	0.96247	0.552441	0.485986	0.452158	0.0258157	-1.13605	down		Os11g0111900	3.19721	3.2517	2.82047	6.10938	6.36923	6.02501	7.71379e-09	1.0275	up
Os02g0269400	0.305427	0.256969	0.331052	0.821013	0.872157	0.774331	0.000783812	1.47272	up		Os03g0766600	1.95032	0.391314	1.52194	3.72912	3.87913	3.52076	0.000198492	1.53114	up
Os09g0300800	0.874076	0.827555	1.00849	1.87341	1.93069	2.44889	1.15167e-05	1.23249	up		Os12g0191400	2.85352	3.42907	2.83899	0.605631	1.07717	1.91924	8.37292e-05	-1.29908	down
Os01g0652375	2.46716	1.85572	2.06249	6.11078	6.57689	5.98691	5.00797e-14	1.58064	up		Os04g0185600	0.697492	0.555863	0.532846	1.32934	1.47148	0.986639	0.00105594	1.11497	up
Os09g0526700	6.03185	6.12575	5.89888	13.4909	13.6443	14.088	2.9889e-23	1.21915	up		Os11g0701100	6.63628	5.64419	7.16973	2.06246	1.31972	1.68181	4.93619e-19	-1.8783	down
Os07g0171100	2.27354	2.48006	2.31067	0.831117	0.798438	1.03472	1.36848e-05	-1.35757	down		Os10g0578950	0.851821	0.777488	0.710855	0.195039	0.343434	0.16324	0.000413085	-1.66185	down
Os09g0367700	7.88436	6.86122	7.30068	2.78324	2.05527	3.04101	1.7977e-10	-1.44611	down		Os01g0142600	0.205179	0.24328	0.172559	0.524817	0.64367	0.477752	0.00257259	1.41534	up
Os08g0290700	2.78096	2.08462	2.96791	6.25921	7.92288	7.33567	4.0708e-13	1.48658	up		Os12g0204800	0.507227	0.905662	0.829432	0.292664	0.15042	0.241771	0.0001992	-1.65769	down
Os03g0626500	3.57343	3.90801	2.9963	6.00733	7.71994	7.32091	2.33832e-06	1.03816	up		Os06g0334100	2.60855	3.39519	2.51342	6.22785	7.23273	6.87608	1.62995e-24	1.33143	up
Os02g0593500	1.91249	2.12077	1.75452	0.84795	0.783162	1.06473	0.000219636	-1.05051	down		Os06g0728700	0.446596	0.552467	0.493877	2.96258	3.15476	2.97562	8.87858e-30	2.63372	up
Oryza_sativa_newGene_3325	2.07214	1.37443	1.96494	4.50815	4.93222	4.21994	1.1973e-05	1.36652	up		Os08g0105400	0.341516	0.221261	0.088934	0.916127	1.0879	1.20695	5.69132e-07	2.30007	up
Os01g0556650	2.63941	1.78165	1.3476	10.3036	10.677	8.586	4.80585e-32	2.38892	up		Os10g0379854	4.38088	4.60966	3.07717	1.8318	2.02216	1.30333	2.31407e-06	-1.17916	down
Os12g0226400	1.41957	1.19113	1.78187	0.744673	0.315808	1.00522	0.0459185	-1.05161	down		Os07g0253000	1.35773	0.940677	0.654494	1.5823	2.87331	2.50445	0.00355944	1.25599	up
Os01g0734600	0.943445	0.774732	0.994044	0.353663	0.416387	0.538912	0.0265482	-1.01778	down		Os03g0766800	49.704	45.8612	57.9572	111.788	92.5624	105.03	1.6853e-27	1.04331	up
Oryza_sativa_newGene_3675	3.22429	1.81462	2.5212	5.76721	8.04015	7.0822	2.61238e-10	1.49186	up		Os01g0804200	1.09265	0.817684	0.949469	1.80476	2.03379	2.54596	7.38776e-06	1.17575	up
Os09g0561600	1.04798	0.590263	0.662896	0.292767	0.331173	0.431947	0.0179238	-1.07872	down		Os02g0698000	7.31437	6.96474	6.86665	2.0936	3.19604	1.84932	1.57856e-16	-1.52212	down
Os10g0329400	0.16851	0.515328	0.405973	1.09216	1.42896	1.59115	0.00012212	1.91557	up		Os04g0516600	55.6115	50.3168	49.01	19.0522	18.6679	18.4982	8.99523e-88	-1.42775	down
Os07g0625600	3.03324	1.77111	2.16911	0.144806	0.129419	0.08781	3.79299e-08	-4.11886	down		Os07g0533800	2.54617	2.27146	2.24398	0.596552	0.955213	1.1695	1.75728e-06	-1.33809	down
Os01g0821300	2.4284	3.04954	2.75105	0.724829	1.1256	1.30771	0.0010076	-1.34185	down		Os07g0523965	6.1976	5.77474	5.9787	1.24081	1.19113	1.47378	2.08424e-24	-2.16314	down
Os08g0536800	49.5145	49.2238	49.2974	19.2112	21.5079	22.8661	1.20161e-44	-1.18406	down		Os02g0740400	6.01248	4.7294	4.73255	1.93839	2.96139	2.13742	1.04316e-07	-1.09574	down
Os11g0134950	1.33485	1.49479	1.48385	0.36829	0.287553	0.434859	1.16718e-06	-1.92197	down		Os09g0555800	1.6043	1.40969	0.984855	0.13949	0.333031	0.236713	8.93259e-10	-2.44909	down
Os03g0676400	1.50145	1.82212	1.67584	0.827087	0.673536	0.635575	0.0369439	-1.1631	down		Os03g0860100	3.17577	4.35196	3.10632	0.675944	0.762582	0.97386	1.95828e-11	-2.07726	down
Os01g0556700	1.29875	1.01476	0.94014	2.09867	3.69027	4.25967	0.000474773	1.65492	up		Os11g0428800	11.2972	10.7502	11.7854	24.2041	23.6225	24.6528	1.71265e-24	1.13126	up
Os01g0178850	4.83226	4.92452	4.48436	2.24963	2.09258	1.06917	0.0131435	-1.32229	down		Os12g0123800	1.02442	1.11504	0.955741	0.377471	0.593638	0.488556	0.00653606	-1.03275	down
Os01g0813800	6.05249	6.72002	6.31373	2.79369	3.56004	2.823	1.09975e-11	-1.00015	down		Os10g0209566	1.23854	0.940246	1.27572	1.87796	2.72608	2.34358	0.0145428	1.0385	up
Os08g0543100	0.375991	0.35973	0.266558	0.337415	0.616137	1.23526	0.019471	1.14568	up		Oryza_sativa_newGene_2090	2.05772	2.54227	1.66683	0.527461	0.561642	0.706874	5.03587e-17	-1.80597	down
Os02g0791700	1.94541	2.56396	1.97888	5.84786	6.06776	6.21591	7.85914e-20	1.51699	up		Os07g0184500	10.2404	9.74919	9.82311	21.3936	19.7904	21.5654	7.97059e-19	1.10473	up
Os11g0175450	1.56602	1.24299	1.26874	0.637258	0.533154	0.677776	0.00509809	-1.09096	down		Os12g0559200	0.781917	0.963686	0.826349	0.279127	0.38154	0.178982	7.78056e-06	-1.51417	down
Os08g0518900	5.64449	4.9783	5.14361	13.8549	16.5264	15.3824	2.41062e-32	1.57107	up		Os10g0365200	4.95084	6.33826	4.13197	2.7288	2.47571	1.9873	4.34345e-05	-1.05258	down
Os04g0344100	5.02128	4.57056	4.82543	2.13593	2.30819	2.39623	7.48186e-10	-1.03914	down		Os07g0430501	56.1444	55.1791	54.8751	8.66503	6.23747	15.3013	4.02874e-10	-2.42449	down
Os03g0181100	67.0945	61.7571	68.8786	27.205	27.5486	19.2659	1.05505e-29	-1.37147	down		Os05g0458300	2.01009	1.18589	1.10423	5.63102	6.34038	5.72844	4.34064e-27	2.06846	up
Os01g0714800	5.62076	6.26201	6.32814	3.56301	2.49967	2.03969	3.27848e-06	-1.123	down		Os06g0625700	42.7952	44.7067	40.3185	14.8669	15.461	13.9782	2.77438e-115	-1.4925	down
Os01g0302000	2.27472	1.83504	2.131	3.73333	5.95161	6.95247	0.000261628	1.43153	up		Os07g0290200	2.4922	2.92405	2.90182	5.2022	6.60899	8.2041	6.9355e-08	1.29423	up
Os05g0561400	3.75789	3.5763	5.10483	11.6186	10.3769	11.9977	4.38919e-05	1.47414	up		Os07g0674800	2.4611	2.04656	2.37402	0.504324	0.397774	0.407965	3.4742e-09	-2.30293	down
Os07g0179400	11.7177	11.1512	12.7234	41.037	46.4587	46.8471	2.67163e-95	1.95041	up		Os05g0469600	7.03423	6.55909	6.79619	0.458795	0.601043	0.394081	1.37479e-92	-3.75168	down
Os10g0464000	1.53902	1.93181	1.72441	3.62137	3.42143	4.10798	6.94982e-06	1.1359	up		Oryza_sativa_newGene_3377	1.27218	0.707218	1.08547	1.85945	1.57248	2.78504	0.0052341	1.00002	up
Os08g0537001	0.623577	0.77685	0.540791	1.44307	1.43055	1.06776	0.000524137	1.06023	up		Os03g0838400	4.37995	3.97733	3.69084	1.68878	1.64719	1.43827	1.66025e-12	-1.29609	down
Os02g0611250	3.11306	1.8074	2.51212	6.60171	7.25361	6.06513	1.16887e-12	1.44803	up		Os03g0694600	0.65147	0.926135	0.676058	1.56829	1.76372	1.41107	0.000208746	1.10512	up
Os10g0515900	11.999	12.4011	11.1301	2.89294	3.09695	2.9513	9.58799e-54	-1.9532	down		Os04g0545250	1.46366	1.3695	0.961218	2.51305	3.88833	4.80348	1.75773e-08	1.58768	up
Os02g0460200	3.95266	3.65737	3.28097	6.69159	7.0829	7.69605	1.65401e-07	1.01485	up		Os07g0283050	0.374282	0.182914	0.208514	1.39335	0.885443	1.03078	5.09122e-08	2.10684	up
Os06g0553100	0.838135	1.57009	1.47767	4.56281	4.20871	4.82209	4.55713e-08	1.82795	up		Os08g0544400	0.95673	0.978676	0.609538	2.14879	2.41423	2.12088	1.22378e-07	1.41464	up
Os04g0591900	1.00061	0.977714	0.994177	0.26882	0.29339	0.074643	0.000107082	-2.15365	down		Oryza_sativa_newGene_3330	9.80058	7.51121	9.19547	2.8219	2.77144	2.82475	4.40246e-15	-1.63781	down
Os02g0245800	0.96233	0.799296	1.04757	1.67785	1.9079	2.3075	5.87431e-05	1.0929	up		Os03g0286900	2.91306	2.85432	3.73636	15.4092	13.2822	13.243	1.02197e-24	2.16601	up
Os03g0323950	2.55146	2.71699	2.27664	1.29372	1.08161	1.16584	0.0115479	-1.03314	down		Os03g0347900	20.4656	17.9687	19.1933	63.0581	56.3049	64.0419	1.5482e-156	1.70195	up
Oryza_sativa_newGene_2567	0.461396	0.749155	0.770574	2.12382	1.27205	1.09397	0.0188007	1.26153	up		Oryza_sativa_newGene_4318	0.196417	0.403758	0.505748	0.786795	0.904332	0.814969	0.000894199	1.41982	up
Os08g0549900	0.621828	0.875048	0.530233	1.66163	1.52987	1.28231	0.0281786	1.17674	up		Os05g0460000	2.10957	1.60738	1.23836	5.10269	6.51005	4.69807	1.03572e-20	1.74964	up
Os07g0564500	2.31644	2.23454	2.62314	0.455444	0.590728	0.523061	2.21209e-14	-2.14802	down		Os02g0658200	1.5054	1.07139	0.939661	5.66058	5.81273	5.90169	3.03853e-17	2.31788	up
Os04g0659300	1061.27	984.457	873.38	2680.05	2250.61	1543.38	5.79722e-06	1.18644	up		Os02g0131400	2.99572	2.68447	1.8777	0.992434	0.709161	0.608252	2.08003e-10	-1.67207	down
Os07g0526600	1.14963	0.945673	1.63586	0.412143	0.253291	0.143494	1.75682e-05	-2.12693	down		Oryza_sativa_newGene_2779	2.41003	2.77121	3.00585	0.852829	0.801926	0.306409	6.75719e-08	-1.96828	down
Os03g0259500	13.899	12.9019	13.0917	1.51532	1.03783	1.65555	2.36474e-42	-3.19244	down		Os03g0830500	4.37408	4.5998	5.1434	0.618838	0.494834	0.485179	1.59545e-22	-3.0725	down
Os07g0217600	37.8045	38.744	35.4141	17.1141	17.1958	17.4841	1.01001e-162	-2.53113	down		Os03g0110900	1.44302	2.03484	2.36096	0.887082	0.381488	0.764927	7.25164e-05	-1.47315	down
Os08g0136800	3.64778	2.41457	3.40321	9.15421	10.4038	7.73214	4.66998e-14	1.554	up		Os08g0529100	2.71467	4.53196	3.5838	1.34716	0.977693	1.00487	7.57248e-09	-1.64881	down
Os10g0323500	1.55183	1.19625	1.2348	4.96968	4.49589	5.73353	8.90016e-22	1.95922	up		Os02g0484200	2.66481	2.01965	2.71639	0.343124	0.307766	0.635714	1.76307e-16	-2.47449	down
Os02g0816300	26.9195	29.1206	29.0624	11.5269	11.879	13.0025	7.73176e-66	-1.21237	down		Os11g0151500	25.4174	26.8405	27.9391	11.6307	11.7291	11.0613	4.81224e-52	-1.18535	down
Os04g0632500	0.377269	0.366005	0.449277	1.76626	1.48373	1.26033	1.85404e-11	1.93616	up		Os06g0498800	1.21209	1.80385	0.991704	4.10735	4.89575	4.55073	4.66589e-10	1.77992	up
Os01g0885700	0.318292	0.058225	0.190928	0.641303	0.984907	0.726888	7.32585e-05	2.02978	up		Os04g0597600	2.00292	1.33156	1.32637	0.409626	0.900257	0.398746	1.01449e-05	-1.4017	down
Os07g0523600	5.80354	5.25461	5.36998	2.18822	2.13574	1.90951	2.60549e-09	-1.35792	down		Os01g0347600	1.746	0.932559	0.821042	0.30845	0.233486	0.146392	3.52114e-06	-2.2839	down
Oryza_sativa_newGene_1440	0.766562	1.81124	0.440364	2.00895	2.25571	1.8551	0.0102635	1.06568	up		Os09g0491756	15.4465	15.7029	14.7659	63.4201	62.5876	61.5529	2.65443e-235	2.04862	up
Os01g0734000	2.07767	1.74672	1.93726	4.87661	5.19116	3.47846	2.08621e-06	1.26382	up		Os10g0454300	5.70171	5.10905	5.61625	0.851821	0.826022	0.680815	1.32477e-23	-2.74132	down
Oryza_sativa_newGene_4635	0.684009	0.728987	0.866755	1.85737	1.65818	1.7643	4.53689e-06	1.23803	up		Os12g0441600	2.57016	1.90172	1.9455	1.00118	1.19989	0.891887	0.0014763	-1.01923	down
Os01g0370000	1.74731	2.17681	1.39812	4.0881	4.1525	4.26291	1.7026e-08	1.26596	up		Os02g0695200	0.469081	0.274189	0.197569	0.662436	1.06204	0.867948	0.00175738	1.4742	up
Os12g0516000	9.80637	6.90925	11.0183	23.0211	23.1553	26.5305	5.14632e-13	1.41944	up		Os06g0257600	2.51074	1.98589	1.58846	6.69638	7.34264	6.46608	4.74724e-23	1.78001	up
Os02g0103800	5.36419	5.17902	5.40744	2.41237	2.10133	1.79397	5.4874e-10	-1.30348	down		Os07g0570600	1.44601	0.677711	0.748823	2.28313	2.19169	1.64547	0.0127006	1.10334	up
Os04g0481100	21.435	21.0693	22.3077	48.1758	48.3951	50.7779	2.25523e-77	1.2259	up		Os06g0695800	9.99598	10.8073	7.52948	3.99239	4.61319	3.16269	1.29873e-12	-1.23295	down
Os10g0504900	2.3956	4.41316	1.2515	8.93358	4.73438	3.67349	0.0226039	1.14244	up		Os07g0628500	4.15859	4.08448	3.65351	1.86095	2.11457	0.894728	7.76512e-06	-1.25273	down
Os05g0457800	1.32257	1.76246	1.88485	3.88986	3.90603	3.19786	4.30571e-08	1.16296	up		Os10g0532200	2.27906	1.89596	2.41663	4.36888	4.21691	4.40291	1.84961e-09	1.00683	up
Os12g0157700	4.95167	7.3347	6.70768	2.44997	3.22132	2.48519	0.000186859	-1.17353	down		Oryza_sativa_newGene_4045	1.80507	1.11836	1.52091	0.47656	0.843748	0.418397	0.00485305	-1.18998	down
Os02g0571100	16.639	15.2445	15.8317	37.5418	40.5869	39.0941	4.21618e-78	1.33162	up		Os04g0523650	2.11807	2.06139	1.37175	0.236028	0.522955	0.28294	1.60886e-10	-2.35755	down
Os07g0281700	3.54883	3.17735	3.92665	6.367	8.0158	9.07946	1.98367e-05	1.16969	up		Os02g0191600	0.634471	0.580121	0.729711	1.30622	1.2781	1.247	0.0252196	1.01826	up
Os10g0451900	0.284772	0.07598	0.282857	1.51392	1.55687	1.07827	7.61441e-06	2.65869	up		Os12g0100200	1.1994	1.10504	0.58461	0.255	0.6697	0.45261	0.0108569	-1.01768	down
Os08g0476900	1.6042	1.79798	1.59817	3.83654	4.57591	4.11415	1.34741e-10	1.35982	up		Oryza_sativa_newGene_2555	0.331011	0.640643	0.604607	1.29769	1.43766	1.24951	1.04797e-11	1.47497	up
Os10g0465000	9.11021	11.0634	9.66416	18.9229	19.5959	20.6128	9.56305e-39	1.01908	up		Os01g0719200	2.06545	1.51453	0.683836	3.24971	3.49079	2.69107	0.0213301	1.14714	up
Os01g0692300	0.741126	1.00784	0.925888	0.454772	0.456135	0.351698	0.011073	-1.02221	down		Os12g0113600	1.55004	2.80909	2.11834	5.34187	5.29362	6.01874	1.03963e-08	1.40036	up
Os10g0152000	1.04094	0.853969	0.818312	1.70279	1.97055	1.66284	0.000461122	1.01046	up		Os06g0335950	3.14091	3.95867	4.11828	17.8938	16.7178	16.6132	6.88214e-88	2.2239	up
Oryza_sativa_newGene_1117	0.44562	0.5419	0.536657	1.10529	1.19292	1.02969	0.0133624	1.15367	up		Os08g0240500	3.52728	3.18498	3.44186	0	0.193518	0.458092	0.000378356	-3.85069	down
Os05g0415800	0.644058	0.816371	1.12492	1.71549	2.32731	2.32089	2.38308e-05	1.326	up		Os10g0146901	14.4458	12.3351	10.1035	4.41329	4.75138	5.13783	6.26259e-15	-1.32701	down
Os06g0335975	11.7414	11.8956	10.1431	38.4091	41.3462	46.248	7.125e-29	1.92783	up		Os01g0382000	0.625949	1.26077	1.05892	2.15354	2.71169	1.98453	0.00105313	1.24587	up
Os03g0182900	1.74152	2.78119	3.1481	6.75728	8.55918	9.25341	1.01279e-11	1.71365	up		Os12g0157066	6.43211	5.89518	5.26741	1.69124	2.47556	1.55201	1.29558e-18	-1.58215	down
Os11g0701000	8.11056	5.91391	6.42835	18.3224	18.0376	18.3718	3.57799e-27	1.45284	up		Os04g0338100	4.55978	2.89867	3.13433	6.08351	7.95218	6.8429	9.02957e-07	1.00928	up
Os01g0878750	1.30325	1.10922	1.26819	0.169673	0.23867	0.18875	5.70192e-07	-2.57611	down		Os02g0767050	0.687013	0.56962	0.629957	0.249411	0.266622	0.326745	0.00647065	-1.1327	down
Oryza_sativa_newGene_709	0.098711	0.163273	0.112271	1.1211	1.87967	1.44527	2.43314e-12	3.41074	up		Os01g0609300	18.7138	18.5007	18.6519	7.47016	8.05644	6.6232	9.90023e-61	-1.33687	down
Os02g0773500	2.3572	4.57568	2.62471	2.50686	1.2496	0.733767	0.0477204	-1.03109	down		Os08g0500800	7.08915	6.97546	7.38142	20.0629	17.5153	18.5354	8.58947e-68	1.42127	up
Os04g0684100	14.0576	12.2737	13.1821	37.981	36.5662	33.7743	5.80161e-71	1.43213	up		Os07g0668300	4.85682	4.61386	3.98022	13.9048	14.2398	15.5539	2.94452e-55	1.73127	up
Os01g0135700	5.89487	6.56835	4.8371	21.7331	11.0037	7.66753	0.0244985	1.26333	up		Os01g0349000	2.01529	2.41336	1.66849	3.27345	4.49168	4.36217	7.66334e-07	1.02656	up
Os07g0127700	1.25128	1.14617	1.40089	13.3182	9.87605	8.03704	2.8995e-15	3.02753	up		Os12g0111400	5.13519	3.09824	4.03685	1.1409	1.8114	1.98	0.000314666	-1.27692	down
Os01g0731100	0.180595	0.456861	0.741486	1.57133	1.5233	1.03595	0.00477296	1.59025	up		Os12g0520200	6.58947	5.18215	5.36759	0.507228	0.640706	0.932006	1.18238e-53	-3.00125	down
Os03g0327800	2.70849	2.55929	3.03213	5.23713	5.75866	5.49896	4.38888e-09	1.02303	up		Os02g0731500	3.83986	2.7105	2.80332	6.38	7.37592	8.41043	2.24561e-11	1.27286	up
Os10g0334500	6.298	7.71785	8.40605	20.4334	24.1587	22.2855	2.39197e-22	1.61333	up		Oryza_sativa_newGene_1701	0.328567	0.521936	0.961619	1.86298	2.01917	1.99107	0.000495661	1.71547	up
Os01g0723450	0.630513	0.791488	0.642325	0.224719	0.250276	0.168135	0.00632861	-1.61242	down		Os01g0823700	0.609031	0.663825	0.71969	2.28876	2.0752	2.59783	4.34977e-23	1.83222	up
Os11g0173900	0.052584	0.117793	0.134475	0.469826	0.407817	0.567611	3.8746e-05	2.23886	up		Os04g0551500	1.45318	1.1584	1.28746	0.455352	0.829024	0.545668	0.00441102	-1.04608	down
Os02g0529900	0.886183	0.810856	0.701114	0.372499	0.377024	0.285071	0.00155992	-1.16475	down		Os01g0108400	1.94031	2.2537	2.48125	4.82045	4.13787	4.83467	2.25916e-05	1.07171	up
Oryza_sativa_newGene_3564	1.46342	0.767895	0.987244	0.426165	0.533271	0.328238	0.0278782	-1.23029	down		Os08g0290900	2.46304	3.3242	2.50275	5.85784	5.86635	6.57498	5.02753e-13	1.17717	up
Os05g0276500	0.33635	0.324808	0.658279	1.76693	1.08246	1.12923	0.00336648	1.58235	up		Os05g0519700	0.680607	0.42196	0.304039	0.958621	1.0924	1.34067	2.79655e-07	1.48234	up
Os01g0773400	0.453261	0.454229	0.39552	1.08666	1.49585	1.19962	7.42936e-06	1.57083	up		Os04g0234600	9.06025	8.52746	8.58105	3.66101	3.73661	3.83691	3.23654e-19	-1.16188	down
Os11g0516800	1.42065	1.27886	1.65308	2.95028	2.91468	3.30578	4.02481e-09	1.10453	up		Os02g0180800	43.9053	41.0454	44.4723	102.531	98.0505	105.992	1.77297e-112	1.27747	up
Os01g0358700	0.323911	0.405751	0.286969	0.589719	0.966926	0.744847	0.0201837	1.21012	up		Os03g0808350	3.31038	4.02429	2.98104	9.16637	6.53618	7.91342	3.455e-10	1.22769	up
Os04g0626400	5.2747	3.64757	3.78693	1.2767	2.71199	1.95383	0.000833592	-1.05647	down		Os09g0483400	76.3672	80.5145	75.1185	14.8179	14.1454	16.2672	2.72198e-191	-2.32281	down
Os08g0346900	0.440064	0.377655	0.290887	2.4817	1.91426	2.42725	1.93592e-06	2.56794	up		Os01g0908600	11.2992	10.1046	9.52614	4.13205	4.92922	3.90553	1.92833e-20	-1.2179	down
Os01g0705750	2.29242	2.06174	2.00551	0.939281	0.896867	0.473823	6.86737e-05	-1.41416	down		Os04g0511200	1.12761	0.880993	0.864834	3.21876	3.07247	3.17959	4.94663e-10	1.73846	up
Os01g0729600	0.905315	0.809036	0.620854	2.61158	2.96081	2.16684	6.00003e-11	1.75519	up		Os05g0406550	0.872151	1.782	1.45771	2.45964	2.62162	3.10155	0.000279899	1.02596	up
Os08g0435900	33.7317	30.0897	30.8433	4.94667	5.92891	5.49198	7.96907e-101	-2.48772	down		Os01g0105300	1.24308	1.58899	1.39393	0.205209	0.263541	0.259274	7.60794e-16	-2.45294	down
Os10g0533500	4.24036	3.76485	4.02172	1.54341	1.28682	2.18873	1.4325e-05	-1.22384	down		Os01g0950900	0.821002	1.05	0.668533	2.2391	2.29464	2.44655	7.95039e-12	1.49373	up
Os12g0130200	1.13474	1.21105	1.23827	2.48728	3.30255	2.83691	2.81378e-08	1.29982	up		Os01g0370750	1.07228	0.806777	1.36522	0.721136	0.253091	0.540056	0.0180272	-1.06863	down
Oryza_sativa_newGene_3303	0.433342	0.587323	1.02012	1.87647	1.37637	1.43692	0.00170869	1.20535	up		Os07g0573900	5.40952	4.77297	4.03728	8.35132	9.96012	11.3066	8.82445e-07	1.09218	up
Os04g0581100	7.46288	5.07689	6.20078	15.6359	18.4418	15.9557	5.16664e-22	1.44658	up		Os01g0652300	0.478923	0.451569	0.492542	2.52824	2.35952	3.09064	1.4116e-09	2.48537	up
Os03g0579900	0.42488	0.797334	0.793221	1.72633	1.45034	1.77426	0.0105122	1.31689	up		Oryza_sativa_newGene_2197	0.136334	0.903353	1.28902	2.18076	1.25587	1.56894	0.0462552	1.17395	up
Os12g0493900	2.91296	2.97529	2.37437	0.956887	0.793065	0.909976	1.10529e-10	-1.58833	down		Os03g0187800	2.68352	3.52233	2.47582	0.544523	0.735408	0.728412	1.62687e-14	-2.06007	down
Os08g0334900	1.19096	1.41412	0.713363	2.47396	3.02243	2.37494	8.79897e-06	1.28045	up		Os02g0318100	1.70221	1.21677	1.64729	0.168739	0.35098	0.771543	0.000350398	-1.74035	down
Os02g0678200	0.666668	0.646268	0.714082	1.27081	1.38984	1.45147	0.000145506	1.05248	up		Os08g0230800	0.408199	0.420021	0.521701	1.3012	1.16374	1.45313	7.33888e-09	1.55286	up
Os10g0191300	149.623	184.611	126.883	706.142	381.434	265.822	0.00202598	1.59381	up		Os08g0472800	5.02495	4.62331	6.28771	9.48607	11.6246	11.3071	2.28706e-16	1.05578	up
Os01g0949800	0.641857	0.642952	0.518344	2.3677	2.17709	1.64084	6.41311e-05	1.81139	up		Os05g0355700	0.230643	0.33928	0.368629	1.55123	1.84835	0.949342	2.3187e-06	2.20438	up
Os11g0701900	0.894807	0.600048	0.218079	2.48431	2.51194	1.9767	3.95445e-06	2.03818	up		Os09g0322500	2.86287	2.49055	2.57691	7.81322	7.91037	7.09421	1.77285e-40	1.55848	up
Oryza_sativa_newGene_858	1.06824	0.948674	0.864341	2.30049	2.33841	2.28589	4.4277e-10	1.29728	up		Os02g0464900	1.17756	1.16478	0.925951	0.341981	0.645792	0.509088	0.00679855	-1.07941	down
Oryza_sativa_newGene_269	0.22203	0.344125	0.140066	0.445812	0.544826	0.594505	0.00924256	1.1932	up		Os11g0127800	1.91168	2.29115	1.97663	1.12914	0.752502	0.770238	0.000704134	-1.16425	down
Os02g0214900	0.527509	0.481516	0.450961	1.02965	1.41028	1.28809	8.91376e-05	1.42904	up		Os01g0676900	0.591984	0.604599	0.711388	1.38257	1.70107	1.24429	0.00979536	1.19417	up
Os01g0342900	2.31862	2.83279	2.60546	9.31237	6.82622	3.95245	1.17801e-08	1.40983	up		Os04g0171800	0.600446	0.601248	0.825066	3.3799	3.95751	3.54079	4.62936e-46	2.45005	up
Os06g0667300	0.405432	0.457313	0.430679	1.29282	1.01323	1.42391	8.03085e-06	1.54428	up		Os09g0482860	0.464779	0.827182	0.420917	1.22338	1.7838	1.92454	8.36001e-06	1.55946	up
Os04g0366000	0.56625	0.67737	0.622796	0.163417	0.294725	0.178817	0.00501034	-1.49068	down		Os02g0753700	0.803189	0.826864	0.586548	2.57516	1.29692	1.91813	0.00123546	1.38271	up
Os06g0569500	10.1198	9.47942	12.3464	20.4739	22.1365	20.7848	5.86769e-19	1.02175	up		Os04g0342100	0.814119	1.48176	1.18501	3.94571	4.71285	4.12927	1.26874e-16	1.91132	up
Os12g0576750	3.40257	2.7486	3.04217	8.74913	10.2987	8.51267	2.99164e-28	1.61414	up		Os12g0589100	500.535	554.47	521.798	242.123	244.278	256.433	1.18764e-121	-1.0509	down
Os03g0422300	1.66092	1.0876	1.30001	2.74299	3.27338	3.61499	0.000892756	1.27676	up		Os05g0384600	0.580573	0.558369	0.556535	1.45249	1.56656	1.43214	1.3045e-08	1.44673	up
Os06g0549600	1.52288	1.04551	1.06875	3.01451	1.86987	2.61736	0.000323657	1.08338	up		Os05g0159300	8.21519	9.00766	9.25174	17.9966	20.155	19.6997	1.21639e-31	1.16322	up
Os01g0307686	2.60428	2.71145	2.33182	1.21918	1.54986	0.76899	0.00783727	-1.05876	down		Os04g0578400	2.28778	1.80937	2.20445	1.01599	1.17816	0.770036	0.000288352	-1.04654	down
Os02g0624300	11.7101	11.3128	11.8073	5.38438	3.9058	5.31658	2.78431e-12	-1.21579	down		Os01g0196300	3.03991	3.83092	3.83778	1.02335	0.938201	1.1196	1.21478e-16	-1.74851	down
Os01g0183600	1.06917	1.06731	0.761414	2.96698	2.7807	2.41888	7.30829e-09	1.53328	up		Os06g0212100	2.30203	2.34516	2.65919	1.29522	0.894315	0.934399	6.89327e-07	-1.18591	down
Os06g0685300	1.28985	1.17746	0.940272	2.95876	3.14843	2.72437	1.71828e-09	1.40601	up		Os05g0161800	6.48175	6.29947	6.51086	2.23631	2.95274	3.02118	6.41102e-17	-1.19738	down
Os04g0419550	0.826906	0.518118	1.152	3.9322	4.01208	4.37355	1.66303e-11	2.31586	up		Os03g0858600	1.53077	1.30366	1.00304	2.11049	2.71822	2.80295	2.52562e-05	1.02442	up
Os12g0555300	0.874123	0.857754	0.8114	3.38105	3.99112	2.6249	0.000199897	1.9589	up		Os11g0482901	5.35361	4.74169	4.57791	1.3114	1.50918	1.26365	1.94739e-27	-1.8052	down
Os10g0463200	3.41221	3.40219	3.19076	1.35666	1.93243	1.36194	7.82032e-05	-1.0662	down		Os03g0594100	0.143657	0.170739	0.1079	0.635933	0.425595	0.468067	0.000228174	1.87288	up
Os12g0428000	331.252	295.721	333.889	698.341	746.589	735.919	7.56943e-85	1.21725	up		Os11g0484700	4.42014	4.0127	5.52718	0.273898	0	0.124593	7.57715e-12	-5.04946	down
Os06g0216200	0.626755	0.798537	0.628976	1.17201	2.42565	1.72598	0.00185783	1.39483	up		Os02g0791300	14.3536	17.1363	13.9169	4.56111	4.88824	4.4674	3.79269e-47	-1.66574	down
Os03g0129800	0.716466	0.386769	0.401009	0.944944	1.12887	1.10163	0.0340821	1.10555	up		Os04g0206600	1.71429	1.56879	1.19796	0.469451	0.13333	0.360865	2.38081e-08	-2.15938	down
Os09g0471800	5.24637	4.95115	5.5084	2.10891	2.1643	2.49895	8.34332e-14	-1.178	down		Os05g0438500	6.47797	4.64633	5.71993	2.02757	2.7038	1.87495	7.88632e-09	-1.31122	down
Os01g0165100	0.250977	0.315495	0.238335	0.657563	0.906542	1.04201	0.000797706	1.68151	up		Os07g0432333	108.598	104.587	117.069	25.5311	23.9971	20.6157	2.14544e-138	-2.20005	down
Os08g0171700	3.10457	2.94001	2.83901	8.24562	10.9814	10.0389	1.3092e-15	1.74574	up		Os10g0505900	0.485909	0.364148	0.380145	0.927568	0.856556	0.705872	0.0140839	1.04034	up
Os03g0324900	4.54494	4.42877	4.4489	12.8571	10.2126	7.89943	2.75705e-11	1.24208	up		Os12g0136300	2.44433	2.41831	1.70417	0.745032	0.906977	0.692609	6.61556e-09	-1.4355	down
Os01g0723000	1.25777	1.40327	1.32225	0	0	0	3.56358e-14	-9.73704	down		Os10g0118200	6.90514	6.40611	5.98266	0.034044	0.222991	0	5.40627e-07	-6.04206	down
Os04g0122200	0.268129	0.127129	0.20285	0.565589	0.694283	0.941398	3.12428e-05	1.89618	up		Os02g0782300	16.4596	16.7333	13.6664	34.1285	33.9912	38.0634	1.65577e-44	1.20851	up
Os08g0148600	11.751	10.3284	10.3159	27.9098	29.8768	28.149	5.55924e-85	1.45919	up		Os04g0107600	22.5672	20.0643	17.996	8.12942	9.36825	8.81203	8.13253e-35	-1.172	down
Os03g0706500	0.943382	0.996358	0.806644	0.287737	0.250921	0.303923	0.000177369	-1.65471	down		Os04g0654400	2.30524	3.53463	2.22182	0.698839	1.04762	0.95105	2.85807e-05	-1.53088	down
Os03g0655100	0.583293	1.0537	0.20616	3.58493	2.45358	1.12413	0.000559398	1.98646	up		Os06g0179100	1.24897	1.41729	0.937569	2.32604	2.94482	2.34807	0.000623846	1.105	up
Os04g0175450	0.738633	0.463277	0.516286	2.09771	1.06195	1.01634	0.00812481	1.30645	up		Oryza_sativa_newGene_496	4.03335	3.9282	3.58149	0.696664	0.936456	0.60967	2.51233e-12	-2.31172	down
Os04g0565200	3.94537	3.32498	2.89737	1.36272	1.62748	1.32939	6.62245e-07	-1.19496	down		Os03g0807600	0.822922	0.937277	0.574689	1.78049	1.54846	1.73192	0.00261927	1.14712	up
Os04g0653700	2.67231	1.57938	2.35865	5.69968	5.17676	4.97134	9.26668e-05	1.27698	up		Os04g0308400	1.56625	2.96146	1.79729	0.120659	0.559624	0.673016	6.64369e-05	-2.12418	down
Os05g0456800	1.54935	1.46533	1.57953	5.972	5.2613	5.30281	3.86637e-32	1.88141	up		Os12g0293000	0.916225	1.34909	0.742814	2.60867	2.61096	2.26264	4.01634e-09	1.3402	up
Os03g0421000	1.78683	2.01538	2.13156	1.128	0.753226	0.907952	0.000759048	-1.04481	down		Os02g0731600	5.01641	4.15163	3.81946	1.03659	1.30871	1.32533	3.44888e-07	-1.77148	down
Oryza_sativa_newGene_1559	0.504955	0.441813	0.502936	0.932137	1.30134	1.01446	0.000363424	1.18538	up		Os03g0180900	38.5732	38.9581	41.0687	11.5547	11.9919	11.2641	7.99169e-96	-1.73237	down
Os08g0500700	37.4817	38.0699	38.1514	72.8324	78.4678	78.7153	1.13284e-76	1.05225	up		Oryza_sativa_newGene_1978	3.22153	4.8823	4.3874	41.9476	33.3359	38.3519	4.40025e-158	3.22183	up
Os03g0288000	67.4936	70.5974	65.9041	331.75	272.061	170.577	1.19394e-13	1.92864	up		Os04g0172100	2.62133	2.55038	2.69634	0.740921	0.761696	0.621956	2.39966e-13	-1.84935	down
Os01g0699600	22.5229	23.6884	23.1921	11.1434	10.7359	9.85375	1.63581e-28	-1.09146	down		Os05g0318100	3.51286	3.17079	3.24235	1.56989	1.66213	1.4044	1.3045e-08	-1.05918	down
Os10g0180800	1.43371	1.63322	1.58242	2.99817	3.62862	3.70756	4.37138e-11	1.08412	up		Os10g0529500	1.52139	1.86012	2.17995	4.32732	2.96328	3.69296	0.000387307	1.00815	up
Os11g0593000	0.403032	0.205448	0.391269	1.24067	0.742284	0.694906	0.00465415	1.42885	up		Os04g0407500	0.988462	1.11039	0.629869	1.61749	2.93893	2.2134	0.000424444	1.33474	up
Os03g0725200	2.88801	2.62552	2.72105	7.46613	5.29275	4.74554	0.000286425	1.11816	up		Os12g0190200	2.49667	1.93244	2.47231	0.976008	1.20275	1.08268	0.000875553	-1.04485	down
Os05g0499300	15.454	13.1372	13.4497	27.5963	28.4708	27.0214	5.94946e-24	1.01669	up		Os07g0600200	9.89883	10.2674	7.57945	25.0253	27.9105	32.3337	9.43203e-32	1.65373	up
											Os04g0322100	11.7652	15.0038	10.2657	2.77749	6.84637	5.90845	0.00664633	-1.21264	down
											Oryza_sativa_newGene_1628	1.74182	1.46355	1.69761	4.81454	2.81405	3.23627	2.64477e-06	1.16716	up
											Os01g0361500	6.09473	5.85578	5.96501	13.7062	13.4999	14.487	6.92194e-46	1.25079	up
											Os04g0371000	3.67463	3.83021	4.46083	8.39892	8.93821	7.85602	4.22259e-08	1.10513	up
											Os11g0664800	1.37704	1.33426	1.37871	0.671997	0.388384	0.727165	0.000804907	-1.15446	down
											Os04g0382550	0.597436	0.516795	0.351544	0.239371	0.182485	0.237277	0.0116183	-1.10802	down
											Oryza_sativa_newGene_1975	4.89605	6.57765	6.02291	10.5694	10.4065	10.6376	1.66731e-43	1.30914	up
											Os09g0373100	1.34315	1.26158	0.88855	2.2575	2.1657	2.8037	0.00940384	1.063	up
											Os03g0107500	0.356804	0.419968	0.479846	0.90809	1.0641	0.868753	0.006195	1.21217	up
											Os08g0421000	0.174167	0.15766	0.139165	0.63174	0.766494	0.593461	8.93057e-16	2.09358	up
											Os09g0464066	1.33681	1.62593	0.765454	2.97685	3.67793	2.19792	0.00639365	1.26985	up
											Os05g0407100	0.498306	1.57959	0.807264	3.79533	4.97328	3.87247	3.82217e-07	2.15491	up
											Os03g0638900	1.15906	0.663926	1.22344	0.548969	0.344991	0.176257	0.00314621	-1.46965	down
											Os09g0419100	12.1749	14.0137	12.3788	27.5459	26.2366	27.7398	1.07252e-86	1.13888	up
											Os03g0257600	4.27979	4.21053	3.63946	7.91497	9.76004	9.11331	6.46924e-22	1.17647	up
											Os02g0533300	1.54318	1.72997	1.2303	4.4057	4.69507	4.2699	6.50994e-12	1.60075	up
											Os10g0519300	0.800686	2.04509	2.26336	0.549097	0.930348	0.54275	0.00129731	-1.2889	down
											Os05g0457200	1.32158	0.772238	0.496461	1.83814	1.65391	1.6478	0.00308044	1.01594	up
											Os06g0624100	0.244861	0.090241	0.153375	0.606184	0.417541	0.582065	0.000589392	1.71396	up
											Os11g0170900	194.364	177.013	172.432	354.628	376.502	358.874	7.86022e-93	1.03754	up
											Os06g0317400	1.61729	1.30648	1.41107	0.461442	0.338067	0.86798	0.0124674	-1.3357	down
											Os11g0244100	0.855675	0.896225	0.747143	0.321738	0.278449	0.482352	0.00982994	-1.16522	down
											Os03g0582000	110.333	104.612	106.91	36.9051	36.2178	38.9616	2.26921e-145	-1.46561	down
											Os08g0560000	3.17529	3.71049	3.56822	5.43415	8.28474	8.00772	1.18626e-09	1.0883	up
											Os12g0405300	1.46564	1.68213	0.949075	2.76857	3.39056	2.83446	6.75719e-08	1.16919	up
											Os11g0634350	1.45901	1.86999	1.25913	4.3669	4.16334	4.95011	8.57194e-14	1.59022	up
											Os03g0719000	4.91967	4.65785	5.43064	11.4158	11.6182	11.846	1.07799e-28	1.24956	up
											Os02g0189200	1.29597	1.65254	1.3513	5.50959	6.10252	6.51621	2.52214e-30	2.1031	up
											Os08g0196700	7.24219	7.48376	7.49078	14.3545	16.145	14.2913	2.06072e-16	1.04542	up
											Os12g0123700	5.19949	4.1608	4.18612	1.45087	1.44762	0.811945	9.8756e-18	-1.82572	down
											Os11g0702200	3.31406	3.58127	1.75776	0.479428	0.475152	0.394373	8.7342e-14	-2.62387	down
											Os06g0209100	1.02174	0.729874	0.587223	1.93322	2.09754	2.39466	1.33373e-06	1.47217	up
											Os05g0541400	3.94327	3.27608	3.11076	1.45291	1.52949	0.924942	2.98321e-09	-1.36591	down
											Os04g0660100	3.94173	3.37341	2.85165	5.77498	6.27718	6.18729	1.14226e-08	1.01977	up
											Os04g0565900	1.08094	1.26558	1.16215	0.662305	0.462816	0.339488	0.00156211	-1.21209	down
											Oryza_sativa_newGene_1642	0.612873	0.084011	0.19552	2.48705	1.45708	2.13318	4.02284e-07	2.67268	up
											Os07g0677600	8.86735	6.97515	7.67466	20.537	22.5978	19.8247	1.43681e-37	1.45225	up
											Os11g0151200	1.15177	1.41845	0.910667	0.220726	0.602042	0.522911	0.00110379	-1.32039	down
											Oryza_sativa_newGene_2225	2.03565	1.65073	1.64582	6.01695	4.42711	4.54365	3.99198e-19	1.50763	up
											Os04g0542800	12.6303	11.7275	11.2254	4.34036	4.64579	4.51706	8.19138e-46	-1.36177	down
											Os01g0303000	20.4644	23.6149	12.4822	4.29233	8.44946	8.16879	0.00129653	-1.39228	down
											Os04g0516701	1.10538	1.35112	0.96247	0.324223	0.359142	0.429875	0.000447893	-1.57804	down
											Os02g0269400	0.305427	0.256969	0.331052	0.610075	0.979506	0.673163	0.00096202	1.34948	up
											Os01g0652375	2.46716	1.85572	2.06249	6.65623	7.29756	6.44192	4.89259e-21	1.70708	up
											Os03g0743200	7.25433	5.99941	6.9051	13.8175	12.5696	13.8203	1.24026e-27	1.02705	up
											Os09g0526700	6.03185	6.12575	5.89888	11.9766	12.2208	11.7075	6.80631e-20	1.02477	up
											Os07g0171100	2.27354	2.48006	2.31067	0.57492	1.21362	0.85312	4.37552e-06	-1.37314	down
											Os03g0793800	11.9707	11.4716	6.6441	20.744	34.5178	29.0203	1.71414e-05	1.52262	up
											Os08g0290700	2.78096	2.08462	2.96791	11.4886	12.6717	11.2513	1.04706e-47	2.2033	up
											Os11g0121300	5.43347	3.96722	5.36759	11.9746	10.467	12.2889	1.76732e-12	1.25992	up
											Os01g0284500	61.712	73.3016	44.7927	14.3934	21.4731	17.4109	7.26951e-11	-1.71596	down
											Os01g0556650	2.63941	1.78165	1.3476	15.5911	17.9423	17.4688	5.40369e-30	3.1736	up
											Os06g0575400	0.91998	1.09868	1.13163	0.162372	0.175526	0.201417	2.58722e-13	-2.47522	down
											Os12g0226400	1.41957	1.19113	1.78187	0.564997	0.754164	0.685264	0.00465972	-1.08711	down
											Os07g0448100	18.8357	19.6183	17.7522	5.46633	4.77233	4.42726	3.80821e-60	-1.89971	down
											Oryza_sativa_newGene_3675	3.22429	1.81462	2.5212	5.75188	5.73024	4.97369	8.79364e-08	1.1464	up
											Os09g0561600	1.04798	0.590263	0.662896	0.152892	0.17335	0.367207	0.000113278	-1.67754	down
											Os05g0542150	3.29734	4.04254	4.108	1.86963	1.55428	1.58909	1.65194e-13	-1.15577	down
											Os07g0625600	3.03324	1.77111	2.16911	0.094195	0.185718	0.189387	1.60654e-08	-3.50211	down
											Os07g0514550	0.64264	0.799845	0.741334	2.15597	1.52675	1.4576	4.1614e-07	1.26718	up
											Os11g0134950	1.33485	1.49479	1.48385	0.171773	0.123849	0.08514	4.12631e-15	-3.38712	down
											Os09g0479200	2.59134	3.2631	2.71371	0.757706	0.99793	0.531541	6.79813e-08	-1.85318	down
											Os01g0556700	1.29875	1.01476	0.94014	4.03155	4.95841	4.95247	2.48637e-10	2.12688	up
											Os02g0771600	97.747	92.4401	88.2041	39.4736	39.7674	40.7364	8.3452e-80	-1.08151	down
											Os05g0573200	9.15404	9.9275	8.24635	4.6197	4.03402	3.96305	1.21622e-15	-1.07692	down
											Os02g0658800	6.39551	5.54168	5.81502	12.7301	12.451	12.5329	3.50493e-22	1.11806	up
											Os07g0274700	24.7497	20.8883	23.7006	8.83606	11.3161	11.4365	3.51093e-13	-1.10089	down
											Os01g0647150	1.18339	1.61169	1.29359	0.50839	1.00982	0.419283	0.00281131	-1.0299	down
											Os02g0582900	1.09611	0.578809	0.68172	2.07012	2.25264	2.39193	0.000114824	1.52585	up
											Os03g0830400	14.0668	12.0275	15.1122	3.0604	5.04918	3.62424	9.80975e-22	-1.77661	down
											Os01g0141000	17.8705	17.7894	17.2403	7.46923	7.55716	6.75085	9.2443e-38	-1.24399	down
											Os12g0417100	2.21056	2.17174	2.53107	0.921129	1.17882	1.01125	0.0262723	-1.09808	down
											Os09g0409100	8.14423	11.0357	8.00505	1.26355	2.24587	2.02389	2.8877e-22	-2.24941	down
											Os08g0507701	3.73217	4.08714	1.96067	5.76982	8.52166	7.23628	1.34717e-07	1.17471	up
											Os02g0791700	1.94541	2.56396	1.97888	6.41275	5.74454	6.2435	2.93466e-25	1.53729	up
											Os07g0688200	3.97329	3.52838	4.27263	1.40738	1.29635	1.5786	2.85146e-11	-1.41627	down
											Os08g0518900	5.64449	4.9783	5.14361	1.78968	1.91704	1.37694	4.24334e-16	-1.58983	down
											Os04g0492800	5.54346	3.37439	3.99859	9.45673	10.2325	9.47171	1.00482e-10	1.20268	up
											Os06g0241400	7.5342	8.76236	7.01229	3.12321	2.61873	3.2556	1.86379e-18	-1.3344	down
											Os08g0323400	1.84401	1.69644	1.02998	3.56657	4.058	2.42103	0.000168442	1.177	up
											Os04g0344100	5.02128	4.57056	4.82543	0.696748	0.730033	0.601338	3.82266e-51	-2.78061	down
											Os10g0188250	13.3964	11.5466	11.3908	6.04187	6.14487	5.3033	1.03177e-06	-1.01677	down
											Os03g0181100	67.0945	61.7571	68.8786	22.6804	26.4447	22.7442	3.19434e-62	-1.41633	down
											Os01g0714800	5.62076	6.26201	6.32814	0.446406	0.311874	0.102982	1.55478e-45	-4.2975	down
											Os01g0302000	2.27472	1.83504	2.131	9.42115	7.08204	8.6913	1.13755e-13	2.02807	up
											Os11g0257700	0.23602	0.528355	0.561309	1.04805	1.27878	1.55269	0.0012469	1.56801	up
											Os07g0179400	11.7177	11.1512	12.7234	54.8005	49.6904	51.4782	3.27474e-170	2.16461	up
											Os08g0537001	0.623577	0.77685	0.540791	1.13108	1.69779	1.21723	4.76562e-05	1.09549	up
											Oryza_sativa_newGene_279	1.01895	1.24458	1.44538	2.58827	3.33714	2.44992	0.00137029	1.19614	up
											Os08g0464950	1.27096	1.34003	1.5184	0.62355	0.729876	0.528662	0.00206175	-1.08391	down
											Os03g0133850	1.1095	0.380818	0.922591	1.42447	1.62862	2.04236	0.0263712	1.08781	up
											Os03g0802100	0.908336	0.578132	0.799379	0.360118	0.258739	0.307123	0.00236659	-1.2713	down
											Os04g0526200	0.479365	0.447863	0.582735	1.09912	0.739204	1.15365	0.000844276	1.00962	up
											Os06g0553100	0.838135	1.57009	1.47767	8.35568	8.04655	9.62695	2.49808e-30	2.75977	up
											Os01g0816100	59.1827	56.6001	53.6333	13.1804	15.8161	16.2639	1.62082e-117	-1.86955	down
											Os01g0594300	4.49847	5.79312	4.05491	8.29036	10.9135	10.7356	8.08926e-15	1.09964	up
											Os04g0104900	5.71891	5.83557	5.02104	1.70267	2.28619	2.34808	5.05419e-12	-1.34914	down
											Os07g0564500	2.31644	2.23454	2.62314	1.29614	0.819031	0.739692	3.50235e-07	-1.29261	down
											Oryza_sativa_newGene_3590	0.717396	0.511489	0.312635	1.11302	1.94457	1.73802	3.55987e-07	1.72804	up
											Os04g0411400	5.57513	5.32981	5.25946	0.963919	1.17055	1.3889	2.6141e-26	-2.16128	down
											Os04g0659300	1061.27	984.457	873.38	1945.76	2246.43	2255.28	5.51884e-29	1.17807	up
											Os03g0699700	10.5952	11.4624	9.41575	4.48536	4.30297	4.28907	2.58238e-36	-1.22929	down
											Os07g0526600	1.14963	0.945673	1.63586	0.126919	0.450105	0.592341	0.00040633	-1.62221	down
											Os03g0259500	13.899	12.9019	13.0917	1.77126	1.22215	1.60241	1.92582e-49	-3.07315	down
											Os04g0179700	11.3392	11.2821	12.0364	3.3012	2.87291	2.74642	7.87649e-79	-1.92415	down
											Os07g0217600	37.8045	38.744	35.4141	6.14318	6.43725	7.26184	2.37959e-50	-1.41777	down
											Os08g0136800	3.64778	2.41457	3.40321	0.675975	0.732174	1.05593	2.3698e-10	-1.89534	down
											Os04g0543900	116.984	117.283	116.371	56.7756	54.7471	56.0952	2.86272e-113	-1.01525	down
											Os10g0323500	1.55183	1.19625	1.2348	4.36539	3.82755	2.93932	1.49684e-12	1.51025	up
											Os04g0632500	0.377269	0.366005	0.449277	1.32936	1.53184	1.05373	1.31188e-10	1.73032	up
											Os11g0216900	92.848	100.741	96.6786	46.2167	46.5953	48.87	3.10077e-84	-1.01035	down
											Os03g0237100	142.308	123.918	126.633	54.3482	57.4796	51.5085	1.69959e-77	-1.23181	down
											Os01g0885700	0.318292	0.058225	0.190928	0.369003	0.46016	0.39632	0.0478141	1.09752	up
											Os07g0523600	5.80354	5.25461	5.36998	1.21609	1.08231	1.28783	1.71366e-22	-2.15138	down
											Os01g0734000	2.07767	1.74672	1.93726	3.58114	4.94273	4.30231	2.13544e-07	1.18205	up
											Oryza_sativa_newGene_4635	0.684009	0.728987	0.866755	1.90576	1.93618	2.35777	8.8563e-11	1.46572	up
											Os12g0488900	3.32836	2.65776	3.0638	1.2888	1.03938	1.02129	8.85459e-14	-1.39624	down
											Os07g0674500	2.50482	2.09353	2.74924	1.08835	0.816175	1.21855	0.00315821	-1.19323	down
											Os10g0568900	9.08334	7.29837	7.53926	2.96637	3.33424	3.51377	1.22574e-17	-1.2495	down
											Os04g0481100	21.435	21.0693	22.3077	47.0092	45.0952	45.3351	1.21876e-86	1.12266	up
											Oryza_sativa_newGene_1873	0.567613	0.28873	0.049046	2.00448	1.48164	2.00254	3.74197e-07	2.58648	up
											Os05g0457800	1.32257	1.76246	1.88485	4.00558	5.02636	4.43961	1.40789e-16	1.45236	up
											Os02g0176000	2.71872	2.44109	2.47833	0.80796	1.28747	1.62034	0.0100966	-1.00617	down
											Os07g0683600	15.3646	14.0982	12.859	35.2698	39.382	36.4573	2.69233e-55	1.42542	up
											Os01g0802700	0.856233	0.828367	1.07242	0.280332	0.406059	0.278389	0.000403537	-1.44159	down
											Os11g0108700	1.2767	1.52116	0.68787	0.478054	0.515661	0.639689	0.0166891	-1.04683	down
											Os11g0145000	0.689458	0.829066	0.50388	0.234085	0.318036	0.400961	0.00736796	-1.02076	down
											Os06g0237950	4.12687	2.86661	3.16411	1.28359	2.12481	0.882975	0.000944398	-1.19651	down
											Os07g0281700	3.54883	3.17735	3.92665	6.76778	8.61711	7.45525	1.13879e-06	1.13019	up
											Oryza_sativa_newGene_4096	0.422936	0.512913	0.632226	1.66546	1.43417	1.24364	2.79327e-11	1.77355	up
											Os08g0162700	1.31141	1.31919	1.59929	3.95101	2.50691	2.04561	0.0046243	1.02839	up
											Os10g0465000	9.11021	11.0634	9.66416	21.5187	19.5701	21.7732	1.48745e-54	1.09628	up
											Os10g0152000	1.04094	0.853969	0.818312	3.77867	2.90549	3.40964	5.29432e-21	1.92684	up
											Oryza_sativa_newGene_1117	0.44562	0.5419	0.536657	1.88974	1.156	1.43747	9.71303e-06	1.61816	up
											Os06g0335975	11.7414	11.8956	10.1431	44.2466	44.4469	43.7736	1.16303e-42	1.99827	up
											Os11g0701000	8.11056	5.91391	6.42835	2.48126	3.51953	3.22165	3.61875e-09	-1.11227	down
											Os05g0515500	2.23778	1.78092	1.95684	4.13933	4.18933	3.67377	4.66885e-07	1.03256	up
											Os04g0684100	14.0576	12.2737	13.1821	45.2497	44.1356	47.2699	7.66984e-138	1.73398	up
											Os06g0234600	1.95061	2.13398	1.7858	4.8982	5.05663	4.66965	7.54917e-15	1.35004	up
											Os01g0731100	0.180595	0.456861	0.741486	1.78063	2.14148	1.70044	1.74018e-06	2.03167	up
											Os10g0334500	6.298	7.71785	8.40605	54.7638	48.1468	47.8762	1.89502e-119	2.78454	up
											Os03g0622100	1.67714	2.75412	1.6068	0.951189	0.565884	0.683455	3.0877e-05	-1.40546	down
											Os10g0454200	24.4059	25.0101	22.9609	4.42819	3.61236	2.91121	3.32231e-77	-2.68313	down
											Os01g0723450	0.630513	0.791488	0.642325	0.292614	0.154632	0.260751	0.00341143	-1.49165	down
											Os11g0173900	0.052584	0.117793	0.134475	0.398994	0.415535	0.603343	4.34528e-06	2.21769	up
											Os02g0529900	0.886183	0.810856	0.701114	0.426125	0.298822	0.327909	0.000328316	-1.1435	down
											Os08g0465800	14.6332	14.3055	15.4941	37.0369	36.8781	40.1545	2.12608e-87	1.39232	up
											Os01g0954900	2.98162	3.57236	2.09736	5.78708	7.77244	8.45821	2.54426e-13	1.38535	up
											Os08g0120600	8.28777	8.72782	6.82763	2.62027	3.42372	3.43264	1.06212e-15	-1.29415	down
											Oryza_sativa_newGene_3564	1.46342	0.767895	0.987244	0.366984	0.415175	0.481618	0.0185495	-1.10824	down
											Os09g0568700	20.2559	18.4593	16.8765	7.40018	8.90342	7.95991	1.05816e-21	-1.15902	down
											Os09g0491238	0.685656	0.982352	0.765112	2.46841	1.83059	1.4398	8.05171e-05	1.26681	up
											Os01g0557550	0.82312	0.636465	0.406795	1.18962	1.42184	1.46517	0.00718565	1.14535	up
											Os01g0773400	0.453261	0.454229	0.39552	2.33049	1.82716	1.65667	6.00943e-16	2.18539	up
											Os01g0862200	4.91071	6.32408	4.81758	2.26281	2.57153	1.46627	1.05434e-06	-1.29621	down
											Os06g0199400	36.156	31.8136	31.1119	61.6883	66.8057	72.5427	4.11364e-39	1.0538	up
											Oryza_sativa_newGene_2209	1.2259	0.797709	0.774748	0.145934	0.269727	0.200793	3.03346e-09	-2.13437	down
											Os01g0186000	10.8916	10.0925	9.60482	5.3311	3.89224	3.98011	5.54083e-10	-1.17542	down
											Os01g0729600	0.905315	0.809036	0.620854	0.081836	0.111116	0.002059	1.74587e-09	-3.36486	down
											Os07g0229200	1.51033	1.59303	1.70685	0.641112	0.869044	0.507975	0.000103438	-1.19821	down
											Os08g0435900	33.7317	30.0897	30.8433	9.40855	9.70526	9.18952	4.30228e-75	-1.70955	down
											Os11g0549605	0.253331	0.203676	0.402156	0.443938	0.740731	0.649118	0.0128235	1.10447	up
											Os10g0533500	4.24036	3.76485	4.02172	1.82298	1.588	1.70642	5.35308e-08	-1.1975	down
											Os05g0349800	16.0296	15.2267	16.7952	6.3114	7.45509	6.97942	9.56465e-18	-1.17339	down
											Os12g0130200	1.13474	1.21105	1.23827	2.73388	2.80093	1.9835	7.37128e-07	1.1035	up
											Os06g0133200	1.70479	1.62502	2.15859	0.672328	0.795802	0.796354	0.00811577	-1.23266	down
											Os01g0285300	6.21516	6.07375	6.68873	15.2377	13.8077	12.704	8.18142e-27	1.17174	up
											Os01g0842500	3.50367	3.15524	2.77215	8.33441	10.1213	8.95058	5.67993e-36	1.57165	up
											Os01g0233000	113.671	114.817	122.586	258.374	222.614	239.572	9.13102e-74	1.07123	up
											Os06g0153200	2.58552	2.84002	1.99156	5.53298	4.79336	5.2906	7.15472e-13	1.11331	up
											Os09g0537700	14.2346	10.2911	12.8553	29.2717	29.9102	27.6596	2.86053e-28	1.24639	up
											Os06g0727700	0.558825	0.803933	0.931509	0.319349	0.321441	0.437709	0.0155875	-1.04618	down
											Os12g0493900	2.91296	2.97529	2.37437	0.877423	1.52785	1.20782	7.76729e-07	-1.14835	down
											Os03g0176900	1.58033	2.16474	0.623602	1.70312	4.27859	3.30902	0.0155773	1.12597	up
											Os01g0949800	0.641857	0.642952	0.518344	1.96191	1.92992	1.338	0.000193754	1.56471	up
											Oryza_sativa_newGene_3890	0.512678	0.783934	0.621719	1.13933	1.8511	0.926121	8.24625e-05	1.12462	up
											Oryza_sativa_newGene_858	1.06824	0.948674	0.864341	3.12466	2.73675	2.92031	1.04611e-21	1.63825	up
											Os09g0109600	0.85296	0.93171	0.345546	5.42299	5.09802	4.69247	1.33115e-15	2.82239	up
											Os06g0667300	0.405432	0.457313	0.430679	1.09141	1.08933	1.11512	5.97584e-06	1.36547	up
											Os09g0482200	7.99314	8.00402	6.57703	14.1787	15.9743	15.4641	4.64068e-23	1.04943	up
											Os03g0293850	21.2035	22.3936	22.2346	46.3432	44.2336	48.6533	8.91428e-104	1.11499	up
											Os03g0422300	1.66092	1.0876	1.30001	6.55208	4.80275	3.83181	2.22035e-10	1.93155	up
											Os03g0564600	1.16904	1.76609	1.06358	0.426071	0.330432	0.592774	0.00194981	-1.52216	down
											Oryza_sativa_newGene_2803	2.2045	2.17828	3.04888	5.88407	4.9684	5.30603	6.7376e-11	1.14217	up
											Os09g0389201	0.281716	0.474179	0.349535	0.709858	0.644551	0.854892	0.00205922	1.02259	up
											Os08g0545900	0.735056	0.522297	0.465817	0.960298	1.75381	0.960791	0.00418833	1.1223	up
											Os07g0147550	0.778393	1.40633	1.02245	3.17521	2.22132	2.35656	0.00118953	1.30126	up
											Os01g0307686	2.60428	2.71145	2.33182	1.17819	1.14157	0.819441	0.000125637	-1.22804	down
											Os06g0274800	12.4143	11.9663	11.9437	32.1584	33.6824	31.8736	1.22629e-70	1.46089	up
											Os02g0291600	1.08759	0.75207	0.810502	0.236402	0.220107	0.274957	0.000226124	-1.75905	down
											Os12g0641200	0.715366	0.661806	0.919868	0.280251	0.246988	0.40826	0.0119601	-1.25285	down
											Os02g0624300	11.7101	11.3128	11.8073	5.05041	3.83727	4.221	2.30461e-20	-1.3712	down
											Os01g0183600	1.06917	1.06731	0.761414	2.01988	2.6639	1.56621	4.67653e-05	1.14664	up
											Os03g0418733	0.149294	0.118157	0.519138	0.831154	0.679965	0.442605	0.0228561	1.32277	up
											Os11g0691100	5.3019	5.17371	5.31492	1.58886	2.01202	1.63502	2.70026e-13	-1.55088	down
											Os07g0142500	2.92583	1.86868	2.20405	7.80545	10.1824	8.15176	1.04709e-18	1.92454	up
											Os12g0152100	2.84492	2.94164	2.50185	6.80373	6.33861	6.88305	9.73946e-15	1.30563	up
											Os04g0411200	3.60923	7.6152	2.20601	0.878925	3.10065	2.17176	0.0307855	-1.06957	down
											Os04g0419550	0.826906	0.518118	1.152	2.84558	3.11617	3.26826	1.41481e-08	1.89893	up
											Os07g0568900	3.31509	2.96871	3.74635	1.6123	1.19805	1.67172	0.000502055	-1.119	down
											Os03g0405400	1.49707	1.58511	1.62258	3.10735	3.10864	2.97881	4.25386e-17	1.00089	up
											Os02g0123700	2.81877	3.37055	2.03404	1.04614	0.91939	1.65686	3.67383e-05	-1.14018	down
											Os06g0216200	0.626755	0.798537	0.628976	1.91329	1.55596	1.61649	0.000162024	1.3322	up
											Os03g0664650	0.878046	1.71056	1.03574	2.21216	2.93249	3.08327	0.000430876	1.21326	up
											Os01g0668100	51.9907	46.3139	47.076	104.676	122.128	100.118	5.7101e-54	1.20341	up
											Os02g0809300	9.8265	10.9484	11.3491	5.61457	4.61348	5.00936	5.90946e-12	-1.04003	down
											Os01g0311600	0.937669	1.10726	1.27259	2.17664	2.45855	2.00813	0.000173152	1.02539	up
											Os08g0171700	3.10457	2.94001	2.83901	9.22604	8.51526	10.7044	4.80792e-19	1.70267	up
											Os01g0723000	1.25777	1.40327	1.32225	0	0	0	1.72581e-14	-9.65467	down
											Os10g0468950	0.39219	0.394858	0.650001	1.0822	1.14323	1.08258	5.47222e-07	1.22798	up
											Os04g0122200	0.268129	0.127129	0.20285	0.785376	0.640371	1.02694	6.75813e-08	2.05232	up
											Os02g0306401	207.017	231.301	215.755	96.9049	91.329	90.2633	4.80923e-126	-1.19639	down
											Os08g0148600	11.751	10.3284	10.3159	25.1904	24.6802	27.3657	1.26947e-82	1.28398	up
											Os09g0465500	2.75949	3.37351	3.1746	2.05003	1.06044	1.2956	0.000385233	-1.04656	down
											Os03g0706500	0.943382	0.996358	0.806644	0.393776	0.335563	0.265006	0.000225839	-1.39714	down
											Os09g0417600	2.72714	4.59817	3.1241	7.89918	10.9538	10.0243	1.00038e-14	1.54471	up
											Os05g0552600	4.94421	4.48282	5.20776	1.05556	2.1513	1.84422	2.95155e-11	-1.49713	down
											Os04g0565200	3.94537	3.32498	2.89737	0.702118	0.874077	0.764551	1.2444e-19	-2.08195	down
											Os10g0344900	3.8339	4.72397	3.77299	1.11268	1.64305	1.76719	8.59182e-12	-1.4077	down
											Os02g0571800	0.155678	0.386858	0.097332	0.417758	0.464932	0.520881	0.0292131	1.17866	up
											Os05g0125250	0.915324	0.994948	1.34843	2.84122	2.07845	2.6755	0.000379682	1.24682	up
											Os03g0288000	67.4936	70.5974	65.9041	174.977	210.377	200.446	1.31698e-106	1.52468	up
											Os05g0167600	7.16314	7.34854	9.38502	2.77191	2.28333	2.41178	1.93519e-22	-1.64411	down
											Os01g0699600	22.5229	23.6884	23.1921	9.88597	10.2515	9.86829	2.31786e-45	-1.17385	down
											Oryza_sativa_newGene_34	0.622337	0.422279	0.470876	1.03245	1.29805	0.827835	0.00147704	1.06356	up
											Os10g0318900	1.92906	1.79168	1.31578	3.24872	2.8523	3.9424	2.98869e-06	1.03008	up
											Os10g0180800	1.43371	1.63322	1.58242	3.97833	3.53433	3.90084	3.13841e-22	1.27279	up
											Os01g0868000	1.01183	1.10086	1.10092	0.254943	0.542158	0.396369	0.00549431	-1.36201	down
											Os07g0529000	17.0736	14.1597	14.0884	3.04282	2.57703	2.26781	2.78029e-89	-2.48684	down
											Oryza_sativa_newGene_135	0.515125	0.410659	0.40527	0.914891	0.903733	0.540596	0.00482243	1.06091	up
											Os02g0131800	4.68367	4.7329	3.8785	1.64992	2.59043	2.14196	7.02825e-08	-1.02252	down
											Os04g0127800	0.73835	0.760445	0.617604	0.306258	0.331287	0.245426	0.00026342	-1.19208	down
											Os06g0513943	82.9468	52.7282	75.3644	18.9997	18.9444	29.9297	6.18509e-07	-1.60557	down
											Os05g0499300	15.454	13.1372	13.4497	46.8822	50.1606	50.1178	3.92329e-121	1.83935	up

## Sheet: Table S4
Table S4. Annotated information for all genes
Gene_ID	gene_name	nr_symbol	COG_class	COG_class_annotation	GO_annotation	KEGG_annotation	KEGG_pathway_annotation	KOG_class	KOG_class_annotation	Pfam_annotation	Swiss_Prot_annotation	eggNOG_class	eggNOG_class_annotation	NR_annotation	GO_second_level_annotation
Os01g0183950	Os01g0183950	--	--	--	--	--	--	--	--	--	--	--	--	hypothetical protein EE612_000675, partial [Oryza sativa]	--
Os03g0102000	Os03g0102000	LOC4331293	--	--	Cellular Component: integral component of membrane (GO:0016021);;	--	--	--	--	--	--	S	Function unknown	uncharacterized protein LOC4331293 isoform X2 [Oryza sativa Japonica Group]	cellular component: membrane (GO:0016020);; cellular component: membrane part (GO:0044425)
Oryza_sativa_newGene_1622	--	--	--	--	--	--	--	--	--	--	--	--	--	hypothetical protein OsI_22775 [Oryza sativa Indica Group]	--
Os08g0552700	Os08g0552700	--	--	--	--	--	--	--	--	--	--	--	--	hypothetical protein EE612_045819 [Oryza sativa]	--
Os12g0235650	Os12g0235650	--	--	--	--	--	--	--	--	--	--	--	--	hypothetical protein EE612_058581 [Oryza sativa]	--
Os02g0556700	Os02g0556700	LOC4329667	--	--	--	--	--	[T]	Signal transduction mechanisms	T-complex protein 11	--	T	Signal transduction mechanisms	putative T-complex protein 11 [Oryza sativa Japonica Group]	--
Os11g0105800	Os11g0105800	LOC4349551	[O]	Posttranslational modification, protein turnover, chaperones	Cellular Component: integral component of membrane (GO:0016021);; Molecular Function: kinase activity (GO:0016301);; Molecular Function: nucleotidyltransferase activity (GO:0016779);;	K15892|1.7e-151|dosa:Os11t0105800-01|K15892 farnesol kinase [EC:2.7.1.216] | (RefSeq) Os11g0105800; Phosphatidate cytidylyltransferase family protein.	Terpenoid backbone biosynthesis (ko00900)	[S]	Function unknown	--	Probable phytol kinase 2, chloroplastic OS=Oryza sativa subsp. japonica OX=39947 GN=Os01g0832000 PE=2 SV=3	I	Lipid transport and metabolism	probable phytol kinase 2, chloroplastic [Oryza sativa Japonica Group]	cellular component: membrane (GO:0016020);; cellular component: membrane part (GO:0044425);; molecular function: catalytic activity (GO:0003824)
Os02g0674750	Os02g0674750	--	--	--	--	--	--	--	--	--	--	--	--	hypothetical protein EE612_012967, partial [Oryza sativa]	--
Os10g0372100	Os10g0372100	--	--	--	--	--	--	--	--	--	--	--	--	hypothetical protein EE612_050982 [Oryza sativa]	--
Os08g0515900	Os08g0515900	--	[M]	Cell wall/membrane/envelope biogenesis	Molecular Function: oxidoreductase activity (GO:0016491);; Molecular Function: oxidoreductase activity, acting on the CH-OH group of donors, NAD or NADP as acceptor (GO:0016616);; Biological Process: sporopollenin biosynthetic process (GO:0080110);;	K13082|2.3e-69|egu:105048473|K13082 bifunctional dihydroflavonol 4-reductase/flavanone 4-reductase [EC:1.1.1.219 1.1.1.234] | (RefSeq) dihydroflavonol 4-reductase	Flavonoid biosynthesis (ko00941)	[V]	Defense mechanisms	NAD dependent epimerase/dehydratase family	Tetraketide alpha-pyrone reductase 1 OS=Arabidopsis thaliana OX=3702 GN=TKPR1 PE=1 SV=1	--	--	hypothetical protein EE612_045355 [Oryza sativa]	molecular function: catalytic activity (GO:0003824);; biological process: metabolic process (GO:0008152);; biological process: single-organism process (GO:0044699);; biological process: cellular process (GO:0009987)
Oryza_sativa_newGene_2586	--	--	--	--	Molecular Function: GDP-fucose transmembrane transporter activity (GO:0005457);; Cellular Component: Golgi apparatus (GO:0005794);; Cellular Component: integral component of membrane (GO:0016021);;	--	--	[GOU]	Carbohydrate transport and metabolism;; Posttranslational modification, protein turnover, chaperones;; Intracellular trafficking, secretion, and vesicular transport	--	GDP-fucose transporter 1 OS=Arabidopsis thaliana OX=3702 GN=GFT1 PE=1 SV=1	--	--	hypothetical protein [Oryza sativa Japonica Group]	biological process: single-organism process (GO:0044699);; biological process: localization (GO:0051179);; molecular function: transporter activity (GO:0005215);; cellular component: cell (GO:0005623);; cellular component: organelle (GO:0043226);; cellular component: cell part (GO:0044464);; cellular component: membrane (GO:0016020);; cellular component: membrane part (GO:0044425)
Os02g0549900	Os02g0549900	LOC107277741	--	--	--	--	--	--	--	--	--	S	Function unknown	myosin heavy chain homolog-like protein [Oryza sativa Japonica Group]	--
Os02g0124550	Os02g0124550	--	--	--	--	--	--	--	--	--	--	--	--	--	--
Os03g0281201	Os03g0281201	--	--	--	Cellular Component: plasma membrane (GO:0005886);; Molecular Function: kinase inhibitor activity (GO:0019210);;	--	--	--	--	--	--	--	--	expressed protein [Oryza sativa Japonica Group]	cellular component: cell (GO:0005623);; cellular component: membrane (GO:0016020);; cellular component: cell part (GO:0044464);; biological process: biological regulation (GO:0065007);; molecular function: molecular function regulator (GO:0098772)
Os12g0146275	Os12g0146275	--	--	--	--	--	--	--	--	--	--	--	--	--	--
Os09g0341901	Os09g0341901	--	--	--	Cellular Component: integral component of membrane (GO:0016021);;	--	--	--	--	--	--	--	--	Os09g0341901, partial [Oryza sativa Japonica Group]	cellular component: membrane (GO:0016020);; cellular component: membrane part (GO:0044425)
Os06g0208700	Os06g0208700	--	--	--	Molecular Function: protein tyrosine phosphatase activity (GO:0004725);; Cellular Component: cytoplasm (GO:0005737);;	K18045|4.6e-69|dosa:Os06t0208700-01|K18045 tyrosine-protein phosphatase SIW14 [EC:3.1.3.48] | (RefSeq) Os06g0208700; Similar to Dual-specificity phosphatase protein.	--	[V]	Defense mechanisms	Tyrosine phosphatase family	Tyrosine-protein phosphatase DSP1 OS=Arabidopsis thaliana OX=3702 GN=DSP1 PE=1 SV=1	V	Defense mechanisms	hypothetical protein EE612_032606 [Oryza sativa]	biological process: metabolic process (GO:0008152);; biological process: cellular process (GO:0009987);; molecular function: catalytic activity (GO:0003824);; cellular component: cell (GO:0005623);; cellular component: cell part (GO:0044464)
Os05g0184250	Os05g0184250	--	--	--	--	--	--	--	--	--	--	--	--	Os05g0184250, partial [Oryza sativa Japonica Group]	--
Os03g0596200	Os03g0596200	--	--	--	Molecular Function: nucleic acid binding (GO:0003676);; Molecular Function: zinc ion binding (GO:0008270);;	--	--	--	--	--	--	--	--	Zinc knuckle family protein, expressed [Oryza sativa Japonica Group]	molecular function: binding (GO:0005488)
Os02g0523500	Os02g0523500	LOC4329508	--	--	Molecular Function: RNA binding (GO:0003723);; Molecular Function: nuclease activity (GO:0004518);; Cellular Component: nucleus (GO:0005634);; Cellular Component: cytoplasm (GO:0005737);; Biological Process: RNA catabolic process (GO:0006401);; Cellular Component: RISC complex (GO:0016442);; Biological Process: gene silencing by RNA (GO:0031047);;	--	--	[K]	Transcription	Staphylococcal nuclease homologue	Ribonuclease TUDOR 1 OS=Arabidopsis thaliana OX=3702 GN=TSN1 PE=1 SV=1	K	Transcription	ribonuclease TUDOR 1 [Oryza sativa Japonica Group]	molecular function: binding (GO:0005488);; molecular function: catalytic activity (GO:0003824);; cellular component: cell (GO:0005623);; cellular component: organelle (GO:0043226);; cellular component: cell part (GO:0044464);; biological process: metabolic process (GO:0008152);; biological process: cellular process (GO:0009987);; cellular component: macromolecular complex (GO:0032991);; biologica…
Os10g0372800	Os10g0372800	--	--	--	--	--	--	--	--	--	--	--	--	expressed protein [Oryza sativa Japonica Group]	--
Os12g0131150	Os12g0131150	LOC4351413	--	--	Molecular Function: glutamine-fructose-6-phosphate transaminase (isomerizing) activity (GO:0004360);; Molecular Function: carbohydrate derivative binding (GO:0097367);; Biological Process: carbohydrate derivative biosynthetic process (GO:1901137);;	K00820|3.4e-39|osa:4349694|K00820 glutamine---fructose-6-phosphate transaminase (isomerizing) [EC:2.6.1.16] | (RefSeq) glutamine--fructose-6-phosphate aminotransferase [isomerizing] 2 isoform X1	Alanine, aspartate and glutamate metabolism (ko00250);; Amino sugar and nucleotide sugar metabolism (ko00520)	[M]	Cell wall/membrane/envelope biogenesis	--	--	M	Cell wall/membrane/envelope biogenesis	glutamine--fructose-6-phosphate aminotransferase [isomerizing] 2 [Oryza sativa Japonica Group]	molecular function: catalytic activity (GO:0003824);; molecular function: binding (GO:0005488);; biological process: metabolic process (GO:0008152)
Oryza_sativa_newGene_3603	--	--	--	--	--	--	--	--	--	--	--	--	--	--	--
Os08g0156600	Os08g0156600	--	[G]	Carbohydrate transport and metabolism	Cellular Component: integral component of membrane (GO:0016021);; Molecular Function: transmembrane transporter activity (GO:0022857);; Biological Process: phosphate ion homeostasis (GO:0055062);;	K13783|2.2e-282|dosa:Os08t0156600-01|K13783 MFS transporter, OPA family, solute carrier family 37 (glycerol-3-phosphate transporter), member 1/2 | (RefSeq) Os08g0156600; Major facilitator superfamily protein.	--	[G]	Carbohydrate transport and metabolism	Major Facilitator Superfamily	Putative glycerol-3-phosphate transporter 1 OS=Arabidopsis thaliana OX=3702 GN=At3g47420 PE=2 SV=1	G	Carbohydrate transport and metabolism	hypothetical protein OsJ_26089 [Oryza sativa Japonica Group]	cellular component: membrane (GO:0016020);; cellular component: membrane part (GO:0044425);; biological process: localization (GO:0051179);; molecular function: transporter activity (GO:0005215);; biological process: biological regulation (GO:0065007)
Os03g0289300	Os03g0289300	LOC4332497	--	--	Molecular Function: phosphatidylinositol phospholipase C activity (GO:0004435);; Biological Process: lipid catabolic process (GO:0016042);; Biological Process: phosphatidylinositol-mediated signaling (GO:0048015);; Biological Process: release of sequestered calcium ion into cytosol (GO:0051209);;	K05857|0.0e+00|dosa:Os03t0289300-00|K05857 phosphatidylinositol phospholipase C, delta [EC:3.1.4.11] | (RefSeq) Os03g0289300; Similar to Phosphoinositide-specific phospholipase C.	Inositol phosphate metabolism (ko00562);; Phosphatidylinositol signaling system (ko04070)	[T]	Signal transduction mechanisms	Phosphatidylinositol-specific phospholipase C, X domain	Phosphoinositide phospholipase C 6 OS=Arabidopsis thaliana OX=3702 GN=PLC6 PE=2 SV=2	I	Lipid transport and metabolism	phosphoinositide phospholipase C 4 isoform X2 [Oryza sativa Japonica Group]	molecular function: catalytic activity (GO:0003824);; biological process: metabolic process (GO:0008152);; biological process: single-organism process (GO:0044699);; biological process: cellular process (GO:0009987);; biological process: signaling (GO:0023052);; biological process: response to stimulus (GO:0050896);; biological process: biological regulation (GO:0065007);; biological process: loc…
Os04g0584500	Os04g0584500	--	--	--	Molecular Function: ubiquitin-protein transferase activity (GO:0004842);;	K10260|1.7e-09|mpp:MICPUCDRAFT_56233|K10260 F-box and WD-40 domain protein 7 | (RefSeq) WD40 repeat protein	Ubiquitin mediated proteolysis (ko04120)	[S]	Function unknown	U-box domain	Putative E3 ubiquitin-protein ligase LIN-2 OS=Lotus japonicus OX=34305 GN=LIN PE=1 SV=1	S	Function unknown	hypothetical protein EE612_025190 [Oryza sativa]	molecular function: catalytic activity (GO:0003824)
Os01g0644600	Os01g0644600	LOC4325914	--	--	--	--	--	--	--	--	--	--	--	extensin-2 [Oryza sativa Japonica Group]	--
Os07g0655900	Os07g0655900	LOC4344144	[S]	Function unknown	Cellular Component: integral component of membrane (GO:0016021);;	K14638|2.6e-35|mng:MNEG_6196|K14638 solute carrier family 15 (peptide/histidine transporter), member 3/4 | (RefSeq) Peptide transporter PTR2	--	[S]	Function unknown	SNARE associated Golgi protein	--	S	Function unknown	uncharacterized protein LOC4344144 [Oryza sativa Japonica Group]	cellular component: membrane (GO:0016020);; cellular component: membrane part (GO:0044425)
Os05g0577900	Os05g0577900	LOC4339704	--	--	--	--	--	--	--	--	--	--	--	uncharacterized protein LOC4339704 [Oryza sativa Japonica Group]	--
Os04g0160600	Os04g0160600	--	--	--	--	--	--	--	--	--	--	--	--	hypothetical protein OsJ_13749 [Oryza sativa Japonica Group]	--
Os01g0327100	Os01g0327100	LOC4326969	--	--	Molecular Function: peroxidase activity (GO:0004601);; Cellular Component: extracellular region (GO:0005576);; Biological Process: response to oxidative stress (GO:0006979);; Cellular Component: plant-type cell wall (GO:0009505);; Cellular Component: plasmodesma (GO:0009506);; Molecular Function: heme binding (GO:0020037);; Biological Process: hydrogen peroxide catabolic process (GO:0042744);; Mo…	K00430|3.1e-193|dosa:Os01t0327100-01|K00430 peroxidase [EC:1.11.1.7] | (RefSeq) Os01g0327100; Haem peroxidase family protein.	Phenylpropanoid biosynthesis (ko00940)	--	--	Peroxidase	Peroxidase 1 OS=Zea mays OX=4577 GN=PER1 PE=1 SV=1	Q	Secondary metabolites biosynthesis, transport and catabolism	peroxidase 1 isoform X2 [Oryza sativa Japonica Group]	biological process: metabolic process (GO:0008152);; biological process: cellular process (GO:0009987);; biological process: single-organism process (GO:0044699);; biological process: response to stimulus (GO:0050896);; biological process: detoxification (GO:0098754);; molecular function: catalytic activity (GO:0003824);; molecular function: antioxidant activity (GO:0016209);; cellular component:…
Os07g0421000	Os07g0421000	LOC4343043	--	--	Molecular Function: protein binding (GO:0005515);;	--	--	--	--	F-box-like	--	--	--	uncharacterized protein LOC4343043 [Oryza sativa Japonica Group]	molecular function: binding (GO:0005488)
Os07g0632000	Os07g0632000	--	--	--	Molecular Function: chitinase activity (GO:0004568);; Cellular Component: extracellular region (GO:0005576);; Biological Process: carbohydrate metabolic process (GO:0005975);;	K01183|2.0e-180|dosa:Os07t0632000-01|K01183 chitinase [EC:3.2.1.14] | (RefSeq) Os07g0632000; Similar to Xylanase inhibitor protein I precursor.	Amino sugar and nucleotide sugar metabolism (ko00520)	--	--	Glycosyl hydrolases family 18	Xylanase inhibitor protein 1 OS=Triticum aestivum OX=4565 GN=XIPI PE=1 SV=2	G	Carbohydrate transport and metabolism	hypothetical protein EE612_040847 [Oryza sativa]	molecular function: catalytic activity (GO:0003824);; cellular component: extracellular region (GO:0005576);; biological process: metabolic process (GO:0008152)
Os06g0700100	Os06g0700100	--	--	--	Biological Process: RNA modification (GO:0009451);; Cellular Component: intracellular membrane-bounded organelle (GO:0043231);;	K22262|7.1e-68|qsu:112034235|K22262 WD repeat and FYVE domain-containing protein 3 | (RefSeq) protein SPIRRIG	--	[R]	General function prediction only	PPR repeat	Pentatricopeptide repeat-containing protein At4g38010 OS=Arabidopsis thaliana OX=3702 GN=PCMP-E45 PE=3 SV=1	S	Function unknown	hypothetical protein OsJ_22527 [Oryza sativa Japonica Group]	biological process: metabolic process (GO:0008152);; biological process: cellular process (GO:0009987);; cellular component: cell (GO:0005623);; cellular component: organelle (GO:0043226);; cellular component: cell part (GO:0044464)
Os08g0162650	Os08g0162650	--	--	--	--	--	--	--	--	--	--	--	--	Os08g0162650, partial [Oryza sativa Japonica Group]	--
Os02g0260500	Os02g0260500	--	--	--	Cellular Component: cellular_component (GO:0005575);; Cellular Component: intracellular (GO:0005622);; Cellular Component: cell (GO:0005623);; Cellular Component: cytoplasm (GO:0005737);; Cellular Component: plasma membrane (GO:0005886);; Cellular Component: chloroplast (GO:0009507);; Cellular Component: plastid (GO:0009536);; Cellular Component: membrane (GO:0016020);; Cellular Component: organe…	--	--	--	--	--	Uncharacterized protein At5g41620 OS=Arabidopsis thaliana OX=3702 GN=At5g41620 PE=2 SV=2	S	Function unknown	hypothetical protein EE612_010231, partial [Oryza sativa]	cellular component: cell (GO:0005623);; cellular component: cell part (GO:0044464);; cellular component: membrane (GO:0016020);; cellular component: organelle (GO:0043226)
Os01g0518651	Os01g0518651	--	--	--	--	K13459|5.1e-15|jcu:105637910|K13459 disease resistance protein RPS2 | (RefSeq) disease resistance protein RPS2	Plant-pathogen interaction (ko04626)	--	--	Leucine Rich repeats (2 copies)	--	T	Signal transduction mechanisms	hypothetical protein EE612_003071 [Oryza sativa]	--
Os02g0277600	Os02g0277600	LOC4329009	[ER]	Amino acid transport and metabolism;; General function prediction only	Cellular Component: mitochondrion (GO:0005739);; Cellular Component: plasma membrane (GO:0005886);; Molecular Function: NADPH-adrenodoxin reductase activity (GO:0015039);; Molecular Function: oxidoreductase activity (GO:0016491);; Molecular Function: oxidoreductase activity, acting on iron-sulfur proteins as donors, NAD or NADP as acceptor (GO:0016731);; Biological Process: electron transport cha…	K18914|8.5e-290|dosa:Os02t0277600-01|K18914 adrenodoxin-NADP+ reductase [EC:1.18.1.6] | (RefSeq) Os02g0277600; Similar to MFDR (NADP adrenodoxin-like ferredoxin reductase).	--	[F]	Nucleotide transport and metabolism	Pyridine nucleotide-disulphide oxidoreductase	NADPH:adrenodoxin oxidoreductase, mitochondrial OS=Arabidopsis thaliana OX=3702 GN=MFDR PE=1 SV=1	C	Energy production and conversion	NADPH:adrenodoxin oxidoreductase, mitochondrial [Oryza sativa Japonica Group]	cellular component: cell (GO:0005623);; cellular component: organelle (GO:0043226);; cellular component: cell part (GO:0044464);; cellular component: membrane (GO:0016020);; biological process: metabolic process (GO:0008152);; biological process: single-organism process (GO:0044699);; molecular function: catalytic activity (GO:0003824);; biological process: cellular process (GO:0009987);; molecul…
Oryza_sativa_newGene_3143	--	--	--	--	--	--	--	--	--	--	--	--	--	--	--
Os01g0857250	Os01g0857250	--	--	--	--	--	--	--	--	--	--	--	--	hypothetical protein EE612_006917 [Oryza sativa]	--
Os02g0755500	Os02g0755500	LOC4330773	--	--	Molecular Function: UDP-glycosyltransferase activity (GO:0008194);;	K23452|1.5e-158|bna:106451242|K23452 UDP-glucosyltransferase 85A [EC:2.4.1.-] | (RefSeq) UDP-glycosyltransferase 85A2 isoform X2	Zeatin biosynthesis (ko00908)	[GC]	Carbohydrate transport and metabolism;; Energy production and conversion	UDP-glucoronosyl and UDP-glucosyl transferase	7-deoxyloganetin glucosyltransferase OS=Gardenia jasminoides OX=114476 GN=UGT85A24 PE=1 SV=1	G	Carbohydrate transport and metabolism	7-deoxyloganetin glucosyltransferase [Oryza sativa Japonica Group]	molecular function: catalytic activity (GO:0003824)
Os01g0750300	Os01g0750300	LOC4324625	[N]	Cell motility	Biological Process: plant-type secondary cell wall biogenesis (GO:0009834);; Cellular Component: integral component of membrane (GO:0016021);; Molecular Function: cellulose synthase (UDP-forming) activity (GO:0016760);; Biological Process: cellulose biosynthetic process (GO:0030244);; Biological Process: cell wall organization (GO:0071555);;	K10999|0.0e+00|dosa:Os01t0750300-01|K10999 cellulose synthase A [EC:2.4.1.12] | (RefSeq) Os01g0750300, BC7, CELLULOSE_SYNTHASE_A4, CESA4, BRITTLE_CULM_7; Similar to Cellulose synthase (Fragment).	--	--	--	Cellulose synthase	Cellulose synthase A catalytic subunit 4 [UDP-forming] OS=Oryza sativa subsp. japonica OX=39947 GN=CESA4 PE=2 SV=1	G	Carbohydrate transport and metabolism	cellulose synthase A catalytic subunit 4 [UDP-forming] [Oryza sativa Japonica Group]	biological process: cellular process (GO:0009987);; biological process: cellular component organization or biogenesis (GO:0071840);; cellular component: membrane (GO:0016020);; cellular component: membrane part (GO:0044425);; molecular function: catalytic activity (GO:0003824);; biological process: metabolic process (GO:0008152);; biological process: single-organism process (GO:0044699)
Os03g0852400	Os03g0852400	LOC4334811	--	--	Cellular Component: integral component of membrane (GO:0016021);;	--	--	--	--	--	--	S	Function unknown	vegetative cell wall protein gp1 [Oryza sativa Japonica Group]	cellular component: membrane (GO:0016020);; cellular component: membrane part (GO:0044425)
Os10g0129200	Os10g0129200	--	--	--	Molecular Function: carbohydrate binding (GO:0030246);;	--	--	--	--	Legume lectin domain	Bark leucoagglutinin (Fragment) OS=Maackia amurensis OX=37501 GN=MAL PE=2 SV=1	T	Signal transduction mechanisms	hypothetical protein OsJ_30610 [Oryza sativa Japonica Group]	molecular function: binding (GO:0005488)
Os11g0556733	Os11g0556733	--	--	--	--	--	--	--	--	--	--	--	--	hypothetical protein EE612_056133 [Oryza sativa]	--
Os06g0273500	Os06g0273500	LOC4340736	--	--	Cellular Component: Golgi apparatus (GO:0005794);; Molecular Function: O-acetyltransferase activity (GO:0016413);;	K23877|1.0e-83|cann:107860614|K23877 xyloglucan O-acetyltransferase | (RefSeq) protein ALTERED XYLOGLUCAN 4-like	--	--	--	GDSL/SGNH-like Acyl-Esterase family found in Pmr5 and Cas1p	Protein trichome birefringence-like 21 OS=Arabidopsis thaliana OX=3702 GN=TBL21 PE=3 SV=1	S	Function unknown	protein trichome birefringence-like 19 [Oryza sativa Japonica Group]	cellular component: cell (GO:0005623);; cellular component: organelle (GO:0043226);; cellular component: cell part (GO:0044464);; molecular function: catalytic activity (GO:0003824)
Os11g0560900	Os11g0560900	--	--	--	Cellular Component: integral component of membrane (GO:0016021);;	K13466|3.5e-09|dzi:111313097|K13466 EIX receptor 1/2 | (RefSeq) receptor-like protein 12	Plant-pathogen interaction (ko04626)	--	--	Leucine rich repeat	--	S	Function unknown	hypothetical protein EE612_056180, partial [Oryza sativa]	cellular component: membrane (GO:0016020);; cellular component: membrane part (GO:0044425)
Os03g0689400	Os03g0689400	LOC4333771	--	--	Molecular Function: ADP binding (GO:0043531);;	K15078|3.4e-59|spen:107032673|K15078 structure-specific endonuclease subunit SLX1 [EC:3.6.1.-] | (RefSeq) putative disease resistance protein RGA3	--	[T]	Signal transduction mechanisms	NB-ARC domain	Putative disease resistance RPP13-like protein 1 OS=Arabidopsis thaliana OX=3702 GN=RPPL1 PE=3 SV=1	T	Signal transduction mechanisms	putative disease resistance protein RGA3 [Oryza sativa Japonica Group]	molecular function: binding (GO:0005488)
Os03g0756800	Os03g0756800	LOC4334160	--	--	Cellular Component: integral component of membrane (GO:0016021);;	--	--	[S]	Function unknown	Uncharacterised protein family (UPF0139)	Protein Asterix OS=Arabidopsis thaliana OX=3702 GN=At5g07960 PE=3 SV=1	S	Function unknown	protein Asterix [Oryza sativa Japonica Group]	cellular component: membrane (GO:0016020);; cellular component: membrane part (GO:0044425)
Oryza_sativa_newGene_2916	--	--	[G]	Carbohydrate transport and metabolism	Biological Process: biosynthetic process (GO:0009058);; Molecular Function: strictosidine synthase activity (GO:0016844);;	K01757|3.3e-38|csat:104713027|K01757 strictosidine synthase [EC:4.3.3.2] | (RefSeq) protein STRICTOSIDINE SYNTHASE-LIKE 11	Indole alkaloid biosynthesis (ko00901)	[R]	General function prediction only	Strictosidine synthase	Protein STRICTOSIDINE SYNTHASE-LIKE 10 OS=Arabidopsis thaliana OX=3702 GN=SSL10 PE=2 SV=1	J	Translation, ribosomal structure and biogenesis	hypothetical protein DAI22_09g078400 [Oryza sativa Japonica Group]	biological process: metabolic process (GO:0008152);; molecular function: catalytic activity (GO:0003824)
Os06g0173800	Os06g0173800	LOC107275902	--	--	Molecular Function: DNA binding (GO:0003677);; Cellular Component: nucleus (GO:0005634);;	K08869|8.7e-09|cre:CHLREDRAFT_165812|K08869 aarF domain-containing kinase | (RefSeq) predicted protein	--	[O]	Posttranslational modification, protein turnover, chaperones	Myb-like DNA-binding domain	Transcription factor DIVARICATA OS=Antirrhinum majus OX=4151 GN=DIVARICATA PE=2 SV=1	K	Transcription	transcription factor SRM1 [Oryza sativa Japonica Group]	molecular function: binding (GO:0005488);; cellular component: cell (GO:0005623);; cellular component: organelle (GO:0043226);; cellular component: cell part (GO:0044464)
Os08g0542700	Os08g0542700	LOC4346199	--	--	Cellular Component: integral component of membrane (GO:0016021);;	--	--	[R]	General function prediction only	Ankyrin repeats (3 copies)	Ankyrin repeat-containing protein At5g02620 OS=Arabidopsis thaliana OX=3702 GN=At5g02620 PE=1 SV=1	S	Function unknown	ankyrin repeat-containing protein At5g02620 [Oryza sativa Japonica Group]	cellular component: membrane (GO:0016020);; cellular component: membrane part (GO:0044425)
Os07g0477000	Os07g0477000	--	[K]	Transcription	Molecular Function: DNA-directed 5'-3' RNA polymerase activity (GO:0003899);; Biological Process: transcription, DNA-templated (GO:0006351);;	K03022|2.3e-113|dosa:Os07t0477000-01|K03022 DNA-directed RNA polymerase III subunit RPC8 | (RefSeq) Os07g0477000; RNA polymerase Rpb7, N-terminal domain containing protein.	RNA polymerase (ko03020)	[K]	Transcription	RNA polymerase III subunit Rpc25	--	K	Transcription	hypothetical protein OsJ_24224 [Oryza sativa Japonica Group]	molecular function: catalytic activity (GO:0003824);; biological process: metabolic process (GO:0008152);; biological process: cellular process (GO:0009987)
Os04g0434500	Os04g0434500	--	--	--	Molecular Function: DNA binding (GO:0003677);;	K15777|5.9e-30|mesc:110630336|K15777 4,5-DOPA dioxygenase extradiol [EC:1.13.11.-] | (RefSeq) uncharacterized protein LOC110630336	Betalain biosynthesis (ko00965)	--	--	ZF-HD protein dimerisation region	Zinc-finger homeodomain protein 8 OS=Oryza sativa subsp. japonica OX=39947 GN=ZHD8 PE=3 SV=1	K	Transcription	hypothetical protein EE612_023411 [Oryza sativa]	molecular function: binding (GO:0005488)
Os12g0247700	Os12g0247700	LOC4351887	[L]	Replication, recombination and repair	Molecular Function: carbohydrate binding (GO:0030246);; Cellular Component: apoplast (GO:0048046);;	K04506|2.9e-06|ats:109763607|K04506 E3 ubiquitin-protein ligase SIAH1 [EC:2.3.2.27] | (RefSeq) LOC109763607; probable E3 ubiquitin-protein ligase sinah	Ubiquitin mediated proteolysis (ko04120)	--	--	Jacalin-like lectin domain	Salt stress-induced protein OS=Oryza sativa subsp. indica OX=39946 GN=SALT PE=1 SV=2	S	Function unknown	PYK10-binding protein 1 [Oryza sativa Japonica Group]	molecular function: binding (GO:0005488);; cellular component: extracellular region (GO:0005576)
Os01g0709400	Os01g0709400	LOC4327823	[L]	Replication, recombination and repair	Molecular Function: hydrolase activity (GO:0016787);;	K03787|2.9e-219|dosa:Os01t0709400-01|K03787 5'-nucleotidase [EC:3.1.3.5] | (RefSeq) Os01g0709400; Survival protein SurE family protein.	Purine metabolism (ko00230);; Pyrimidine metabolism (ko00240);; Nicotinate and nicotinamide metabolism (ko00760)	--	--	Survival protein SurE	--	S	Function unknown	uncharacterized protein LOC4327823 [Oryza sativa Japonica Group]	molecular function: catalytic activity (GO:0003824)
Os05g0400600	Os05g0400600	LOC4338725	[H]	Coenzyme transport and metabolism	Cellular Component: chloroplast (GO:0009507);; Cellular Component: integral component of membrane (GO:0016021);;	K14498|2.6e-20|apro:F751_4259|K14498 serine/threonine-protein kinase SRK2 [EC:2.7.11.1] | (RefSeq) Serine/threonine-protein kinase SAPK10	MAPK signaling pathway - plant (ko04016);; Plant hormone signal transduction (ko04075)	--	--	Cobalt transport protein	Protein ABCI12, chloroplastic OS=Arabidopsis thaliana OX=3702 GN=ABCI12 PE=1 SV=1	P	Inorganic ion transport and metabolism	protein ABCI12, chloroplastic [Oryza sativa Japonica Group]	cellular component: cell (GO:0005623);; cellular component: organelle (GO:0043226);; cellular component: cell part (GO:0044464);; cellular component: membrane (GO:0016020);; cellular component: membrane part (GO:0044425)
Os04g0464966	Os04g0464966	LOC9266478	--	--	Molecular Function: protein binding (GO:0005515);;	--	--	--	--	F-box domain	MEIOTIC F-BOX protein MOF OS=Oryza sativa subsp. japonica OX=39947 GN=MOF PE=1 SV=2	--	--	MEIOTIC F-BOX protein MOF-like [Oryza sativa Japonica Group]	molecular function: binding (GO:0005488)
Os05g0228400	Os05g0228400	LOC4338155	--	--	Molecular Function: protein dimerization activity (GO:0046983);;	K14638|9.0e-11|egr:104449894|K14638 solute carrier family 15 (peptide/histidine transporter), member 3/4 | (RefSeq) protein NRT1/ PTR FAMILY 1.2	--	--	--	--	Transcription factor bHLH68 OS=Arabidopsis thaliana OX=3702 GN=BHLH68 PE=1 SV=2	K	Transcription	transcription factor bHLH68 [Oryza sativa Japonica Group]	molecular function: binding (GO:0005488)
Os07g0131600	Os07g0131600	LOC4342334	[G]	Carbohydrate transport and metabolism	Cellular Component: integral component of membrane (GO:0016021);; Molecular Function: transmembrane transporter activity (GO:0022857);;	K24193|1.0e-200|osa:4346567|K24193 MFS transporter, SP family, sugar:H+ symporter | (RefSeq) hexose carrier protein HEX6	--	[R]	General function prediction only	Sugar (and other) transporter	Hexose carrier protein HEX6 OS=Ricinus communis OX=3988 GN=HEX6 PE=2 SV=1	U	Intracellular trafficking, secretion, and vesicular transport	hexose carrier protein HEX6 [Oryza sativa Japonica Group]	cellular component: membrane (GO:0016020);; cellular component: membrane part (GO:0044425);; biological process: localization (GO:0051179);; molecular function: transporter activity (GO:0005215)
Os09g0485500	Os09g0485500	--	--	--	Cellular Component: nucleus (GO:0005634);; Biological Process: regulation of gene expression (GO:0010468);; Biological Process: anatomical structure development (GO:0048856);;	--	--	[R]	General function prediction only	--	Zinc finger protein WIP2 OS=Arabidopsis thaliana OX=3702 GN=WIP2 PE=1 SV=1	S	Function unknown	hypothetical protein EE612_048614 [Oryza sativa]	cellular component: cell (GO:0005623);; cellular component: organelle (GO:0043226);; cellular component: cell part (GO:0044464);; biological process: biological regulation (GO:0065007);; biological process: developmental process (GO:0032502)
Os06g0336150	Os06g0336150	--	--	--	--	--	--	--	--	--	--	--	--	hypothetical protein EE612_033849, partial [Oryza sativa]	--
Os08g0382500	Os08g0382500	--	--	--	--	--	--	--	--	--	--	--	--	--	--
Os01g0775150	Os01g0775150	--	--	--	--	--	--	--	--	--	--	--	--	--	--
Os02g0116600	Os02g0116600	LOC4328080	--	--	Cellular Component: nucleus (GO:0005634);; Biological Process: regulation of transcription, DNA-templated (GO:0006355);; Molecular Function: protein dimerization activity (GO:0046983);;	--	--	--	--	Helix-loop-helix DNA-binding domain	Transcription factor ILR3 OS=Arabidopsis thaliana OX=3702 GN=ILR3 PE=1 SV=1	K	Transcription	transcription factor ILR3 [Oryza sativa Japonica Group]	cellular component: cell (GO:0005623);; cellular component: organelle (GO:0043226);; cellular component: cell part (GO:0044464);; biological process: biological regulation (GO:0065007);; molecular function: binding (GO:0005488)
Os09g0470701	Os09g0470701	--	--	--	--	--	--	--	--	--	--	--	--	hypothetical protein EE612_048437, partial [Oryza sativa]	--
Os11g0470550	Os11g0470550	--	--	--	--	--	--	--	--	--	--	--	--	--	--
[truncated: 41,111 more rows]

## Sheet: Table S5
Table S5. GO enrichment analysis of differentially expressed genes in three comparative groups
W3_VS_W5_BP_TOP20
ID	Description	GeneRatio	BgRatio	Rich_factor	pvalue	qvalue	geneID	gene_name	Count	regulated
GO:0018298	protein-chromophore linkage	12/351	18/11165	21.21	1.21314e-14	7.54703e-12	Os01g0600900/Os01g0720500/Os02g0197600/Os03g0592500/Os04g0457000/Os06g0320500/Os07g0558400/Os07g0562700/Os08g0435900/Os09g0346500/Os09g0439500/Os11g0242800	Os01g0600900;Os01g0720500;Os02g0197600;Os03g0592500;Os04g0457000;Os06g0320500;Os07g0558400;Os07g0562700;Os08g0435900;Os09g0346500;Os09g0439500;Os11g0242800	12	down
[truncated: 195 more rows]

## Sheet: Table S6
Table S6. KEGG enrichment analysis of differentially expressed genes in three comparative groups
[truncated: 66 more rows]

[truncated: 5 more sheets: Table S7, Table S8, Table S9, Table S10, Table S11]
